# Supplementary material for: Actual European forest management by region, tree species and owner based on 714,000 re-measured trees in national forest inventories
Source: PLoS One. 2018 Nov 12;13(11):e0207151. doi: 10.1371/journal.pone.0207151 (PMC6231657; doi:10.1371/journal.pone.0207151)
Supplement: S1 File — (XLSX) [file pone.0207151.s002.xlsx]

## Sheet: Sheet1
		share in basal area	quadratic mean DBH	probabilitiy	share in basal area	quadratic mean DBH	probabilitiy	share in basal area	quadratic mean DBH	probabilitiy	share in basal area	quadratic mean DBH	probabilitiy	share in basal area	quadratic mean DBH	probabilitiy	share in basal area	quadratic mean DBH	probabilitiy	share in basal area	quadratic mean DBH	probabilitiy	share in basal area	quadratic mean DBH	probabilitiy	share in basal area	quadratic mean DBH	probabilitiy	share in basal area	quadratic mean DBH	probabilitiy	share in basal area	quadratic mean DBH	probabilitiy	share in basal area	quadratic mean DBH	probabilitiy	share in basal area	quadratic mean DBH	probabilitiy	share in basal area	quadratic mean DBH	probabilitiy
		Alps	Alps	Alps	Bayern	Bayern	Bayern	Castilla	Castilla	Castilla	Catalonia	Catalonia	Catalonia	Galicia	Galicia	Galicia	Jura+Mittelland	Jura+Mittelland	Jura+Mittelland	Maribor	Maribor	Maribor	Netherlands	Netherlands	Netherlands	Nordrhein-Westfalen	Nordrhein-Westfalen	Nordrhein-Westfalen	Smaland	Smaland	Smaland	Southwest-Ireland	Southwest-Ireland	Southwest-Ireland	South Finland	South Finland	South Finland	North Finland	North Finland	North Finland	Total	Total	Total
total	Abies alba	0.100782	32.5683		0.0222541	33.8703					0.0186036	29.5763					0.167082	32.1502		0.0824011	28.8071															0			0		0.00985399	32.2413
harvested	Abies alba	0.148932	37.348	0.0108606	0.0134518	34.7886	0.0136974				0.00327822	30.8828	0.00153419				0.155532	35.127	0.0187082	0.101755	36.2138	0.0170105																			0.00949101	35.3241	0.0130157
dead	Abies alba	0.0732662	27.6488	0.00489	0.0341597	30.9122	0.0027304				0.0337868	34.7405	0.00417176				0.143717	27.8526	0.00336137	0.0335646	23.4385	0.000892097																			0.0104039	29.0921	0.00374386
total	Betula spp.	0.012004	21.0037		0.0106996	21.8012		0.000670031	23.7561		0.00237697	17.0453		0.00500427	25.3129		0.00138599	26.928		0.00671238	21.2763		0.050126	19.2403		0.0286278	20.6741		0.0826812	19.5022		0.0281211	20.2108		0.130374	19.4188		0.136945	16.0663		0.0774854	17.5591
harvested	Betula spp.	0.00354915	20.2159	0.00296251	0.0113055	21.8976	0.0264953	0.000427222	18.3666	0.012898				0.000334005	22.9827	0.0024198	0.000761796	24.0583	0.0163425	0.0120447	21.6161	0.0422742	0.0303184	18.3245	0.0115216	0.0193291	19.5573	0.0240755	0.0714624	18.3832	0.0268554	0.00137238	15.4386	0.002373	0.151057	19.6386	0.0390735	0.147112	16.1112	0.022497	0.0818329	17.4589	0.0272179
dead	Betula spp.	0.027088	19.9737	0.012581	0.0373163	20.2337	0.00609011	0.00224518	18.6416	0.00918191	0.00677251	17.584	0.00868304	0.00700618	26.9017	0.00143032	0.00226522	16.8003	0.0128672	0.0203937	20.1325	0.00501152	0.105458	18.6917	0.010353	0.135154	21.0887	0.00644753	0.12604	20.2603	0.0185396	0.0514675	20.1229	0.00601821	0.125132	21.7704	0.00195768	0.295586	17.3072	0.00395893	0.140294	18.9827	0.00481073
total	Eucalyptus globulus										4.20532e-05	23.9434		0.124645	41.4954																					0			0		0.00698449	41.4888
harvested	Eucalyptus globulus													0.221745	41.8219	0.0736307																									0.0124208	41.8064	0.0736033
dead	Eucalyptus globulus													0.00533768	29.0203	0.000100359																									0.000298985	29.0095	0.000100321
total	Fagus sylvatica	0.112578	27.2233		0.102184	28.5382		0.0461522	23.2395		0.0305964	22.2844		7.51199e-05	26.9311		0.270848	29.8841		0.269394	26.6331		0.0563084	32.2455		0.176977	30.6108		0.00275481	26.9584		0.0254407	29.3333			0			0		0.0326753	27.8971
harvested	Fagus sylvatica	0.0824303	30.2612	0.00557463	0.0706992	28.3749	0.0169764	0.00959754	21	0.00292211	0.0204325	23.6729	0.00573989				0.213665	31.4064	0.0170029	0.203928	28.1808	0.0145593	0.0320984	26.8412	0.0143898	0.129823	31.5292	0.0218426	9.12746e-05	13.4	0.00353366	0.00113892	17.2251	0.00372114							0.0208491	28.0412	0.0136065
dead	Fagus sylvatica	0.0594526	23.9544	0.00327936	0.0597465	23.3162	0.00128945	0.0719574	23.3874	0.00250786	0.0221124	32.1271	0.00108466				0.193768	26.7933	0.00260107	0.0915563	21.5077	0.000755108	0.0298354	31.1458	0.00255111	0.0817454	24.5001	0.00099934	0.00296806	26.5636	0.0144465	0.00924535	16.5591	0.00372114							0.0232374	24.7367	0.00194313
total	Other conifers	0.11097	32.6784		0.0242565	27.8694		0.0688989	23.6393		0.120579	23.2319		0.0244417	33.3824		0.0162293	29.1421		0.0130801	28.6224		0.124934	28.6254		0.0413658	27.1999		0.000153961	13.3451		0.121351	20.7072		0.00027954	16.0647		0.000283505	15.1861		0.0266621	25.9694
harvested	Other conifers	0.0498856	31.8169	0.00443523	0.0204012	25.7021	0.0248342	0.0633533	25.1285	0.00967464	0.0990478	24.1136	0.00746092	0.0330672	34.3364	0.0476248	0.0166948	30.7453	0.0225667	0.0147271	29.0625	0.0245824	0.237402	27.8294	0.0390009	0.0292013	25.0191	0.0269726				0.11822	20.9157	0.0290198	0.000588405	16.703	0.0715456				0.0241655	26.15	0.0159018
dead	Other conifers	0.0523251	25.4523	0.00374606	0.0207776	25.4782	0.00151025	0.0262061	21.1099	0.000769877	0.153834	22.6048	0.00427294	0.0203184	25.8968	0.00159524	0.0114436	22.3646	0.00351392	0.0156494	23.1246	0.00267892	0.0482219	20.3122	0.0034568	0.0507577	21.734	0.00268429				0.335617	18.7756	0.011132	0.00370661	15.8524	0.0374081				0.0244429	22.4872	0.00324515
total	Other longlived broadleaves	0.0855494	24.507		0.0393159	23.6586		0.094373	21.2933		0.107631	19.1213		0.298062	64.6988		0.101356	25.7523		0.145477	23.7728		0.0851306	24.9046		0.060616	24.231		0.00353174	21.9727		0.0366893	24.5396		0.00797619	20.922		3.56834e-05	19.5441		0.0467552	37.3128
harvested	Other longlived broadleaves	0.0390774	24.2633	0.00435668	0.0215328	23.258	0.0135383	0.0485426	18.9051	0.00767702	0.0870434	17.8301	0.00918148	0.097712	54.695	0.0145599	0.0654344	25.2046	0.0159677	0.164036	23.6805	0.0257064	0.10889	23.3386	0.0268545	0.0256642	23.8245	0.0133109	0.000181578	18.9	0.00182483	0.00849948	24.1103	0.00698244	0.00147299	18.4843	0.00767587				0.0235329	32.8597	0.0118765
dead	Other longlived broadleaves	0.0935451	21.7834	0.00677439	0.0424373	22.12	0.00182206	0.12536	21.9371	0.00203367	0.100038	18.6804	0.00306892	0.549783	70.9301	0.0017739	0.103644	23.0714	0.00374326	0.309505	21.4886	0.00382526	0.0456921	21.4115	0.00327185	0.0428637	20.0626	0.00143248	0.0125924	27.3575	0.0309481	0.0394817	21.3142	0.00469808	0.0110704	16.8042	0.0055544				0.0647487	38.7943	0.00275021
total	Other shortlived broadleaves	0.0170211	18.1774		0.0214876	23.7766		0.0171637	24.2002		0.0117278	18.898		0.0151612	39.6069		0.012348	22.3631		0.026094	22.0346		0.0476755	24.3688		0.0359119	27.255		0.0325424	22.2553		0.0463432	18.8491		0.0348204	19.4873		0.0146714	18.804		0.0218803	21.7416
harvested	Other shortlived broadleaves	0.0122837	18.5235	0.00657125	0.0169584	23.1567	0.0204997	0.0412658	25.4968	0.0283722	0.0266059	19.5052	0.022487	0.0125217	37.5977	0.0316165	0.011647	26.4072	0.0160316	0.0337729	20.9602	0.0334776	0.0731662	29.8676	0.0181566	0.0200438	29.9523	0.014096	0.0211022	20.0759	0.0217784	0.00350053	18.1454	0.00233654	0.0362256	18.3842	0.0404251	0.0122665	21.2238	0.0136078	0.0222986	22.053	0.0243262
dead	Other shortlived broadleaves	0.0659616	17.1373	0.0231924	0.0742495	18.7246	0.00847017	0.0406512	19.0078	0.00638332	0.0310056	18.4007	0.00906145	0.00442124	33.9733	0.000455126	0.0374406	19.1255	0.012694	0.0737664	19.3305	0.00543521	0.092465	25.0337	0.00846707	0.0860797	23.1756	0.00467269	0.0559949	21.6124	0.0242223	0.116112	17.3039	0.00988722	0.0858077	19.4499	0.00639695	0.0762311	18.3949	0.0117146	0.0657772	20.1602	0.0102802
total	Picea abies	0.524803	32.341		0.492608	27.1882		0.000160077	15.3747		0.000331667	25.2685					0.34705	31.4806		0.273892	28.8494		0.034267	22.6492		0.421882	27.2259		0.384107	21.781		0.0302594	21.8982		0.376104	21.0155		0.235375	19.2401		0.256079	23.0523
harvested	Picea abies	0.643556	34.8427	0.0101754	0.661411	28.139	0.0325644				7.05155e-05	13.0578	0.00780443				0.483853	32.9773	0.0324425	0.331055	31.5296	0.0225785	0.0611231	22.2768	0.0352074	0.672024	27.8372	0.0560018	0.590098	22.9035	0.0393272	0.0222856	24.0449	0.0180218	0.47126	21.6649	0.0408032	0.236963	19.7938	0.0199427	0.319673	23.9311	0.031304
dead	Picea abies	0.590142	30.512	0.00616466	0.466659	20.6426	0.0024316				0.00149794	23.7718	0.0172894				0.380489	27.6103	0.0041964	0.21561	18.8172	0.00270467	0.0422573	21.8458	0.00604404	0.296969	17.9255	0.00226371	0.533323	22.3865	0.0172062	0.0382013	18.615	0.00569029	0.413951	22.4354	0.00247827	0.283933	20.1032	0.0023452	0.286613	21.8007	0.00447791
total	Picea sitchensis																						0.00345453	22.3141		0.00234283	25.9859					0.491196	19.6049			0			0		0.00651274	19.7001
harvested	Picea sitchensis																						0.0022128	44.6393	0.00266277	0.00158864	30.458	0.0151253				0.842911	22.5779	0.040363							0.0110424	22.8441	0.0397719
dead	Picea sitchensis																						0.00899362	15.8615	0.0255186							0.305171	18.7675	0.00218946							0.00410195	18.5275	0.00234934
total	Pinus halepensis							0.00124551	15.1163		0.124035	19.4644																								0			0		0.00779102	19.3965
harvested	Pinus halepensis							0.00140109	16.7708	0.0109376	0.155701	20.6443	0.0111256																												0.00976421	20.5838	0.0111226
dead	Pinus halepensis										0.231277	18.7197	0.00646437																												0.0143004	18.4273	0.0063634
total	Pinus nigra	0.000377129	27.5703		0.000331421	34.1077		0.0272233	17.4451		0.107223	18.8868		2.42851e-05	23.2918		0.00130752	42.5928		0.000652858	30.2077		0.0539364	22.4212		0.00352659	24.6205					0.00591295	54.3739			0			0		0.0103581	19.2322
harvested	Pinus nigra	0.000353676	48	0.00287058	0.000139581	23.8793	0.0212387	0.0279582	17.2657	0.0126613	0.254506	19.6352	0.0232826				0.000696648	46.7796	0.0101908	0.000974886	34.3382	0.0261985	0.0663998	22.1204	0.0229379	0.000907791	16.1508	0.0186239													0.0195322	19.1464	0.0202419
dead	Pinus nigra							0.00651832	16.9577	0.000408236	0.160882	16.103	0.00662413				0.00171148	46	0.00329032				0.069303	17.248	0.010072							0.0065043	35.4	0.00851244							0.0117378	16.375	0.00520043
total	Pinus pinaster							0.32031	25.0696		0.0137744	20.4968		0.339611	34.8261								0.00508894	35.3176												0			0		0.0512464	28.6305
harvested	Pinus pinaster							0.51857	24.35	0.0217228	0.0308365	22.6444	0.0190342	0.541163	35.6185	0.0601863							0.00596802	42.4803	0.0141646																0.0829749	28.5316	0.0359448
dead	Pinus pinaster							0.426329	22.3005	0.00274355	0.0105254	19.6364	0.00261763	0.319549	31.4759	0.00132848							0.00375728	28.4089	0.00518388																0.0602603	25.6713	0.0022198
total	Pinus sylvestris	0.0289896	29.3499		0.194844	28.3361		0.240498	22.2559		0.199445	20.9808		0.00417675	20.045		0.0423836	35.9057		0.0774218	26.8135		0.289909	25.2468		0.0700121	30.8476		0.324969	23.4784		0.0123698	27.0584		0.449926	21.0085		0.612689	18.2235		0.365924	20.2663
harvested	Pinus sylvestris	0.0196011	26.7208	0.00776035	0.155852	26.4161	0.0229198	0.27039	21.3682	0.014902	0.207782	22.5979	0.00885011	0.00142617	19.1045	0.0117684	0.0272156	32.9463	0.0182601	0.0788511	24.1196	0.0288713	0.299399	22.8601	0.0228345	0.0539633	27.5012	0.0320735	0.304946	23.4492	0.0259233	0.00124734	18.3807	0.00789822	0.339396	21.2353	0.0247648	0.603658	18.7345	0.0195308	0.341293	20.4256	0.0206598
dead	Pinus sylvestris	0.0343808	26.1886	0.00731131	0.222729	21.7796	0.00286869	0.25845	19.8072	0.00220672	0.192268	19.3285	0.00358911	0.0141743	23.3898	0.00289715	0.0740551	32.3486	0.0064031	0.15005	23.1358	0.00382431	0.343627	21.9423	0.00719008	0.137508	28.514	0.00321855	0.253614	20.6424	0.0131085	0.0285163	21.6291	0.0151157	0.360332	20.2239	0.00221665	0.34425	18.6568	0.00113537	0.265687	19.5296	0.00256536
total	Quercus ilex							0.0553654	24.6399		0.0748562	15.9884		0.000135389	26.0673					1.01498e-05	37															0			0		0.0100455	20.6549
harvested	Quercus ilex							0.0158834	20.1794	0.00496079	0.0991372	16.4922	0.0124962	0.000287219	30.8057	0.0599477																									0.00769783	18.4885	0.00847425
dead	Quercus ilex							0.0283521	22.7744	0.00096856	0.0493602	15.302	0.00225919																												0.00582216	19.3142	0.00156249
total	Quercus robur+petraea	0.00692645	25.5557		0.0468211	30.677		0.0181423	29.0966		0.0184152	20.0414		0.188196	44.2244		0.0400087	31.2277		0.0853077	29.9499		0.167588	25.2962		0.126173	32.8484		0.0272429	26.3281		0.0407286	36.177		0.000519663	21.9535			0		0.0284708	34.7142
harvested	Quercus robur+petraea	0.000330905	17.0196	0.00098975	0.0282488	27.7151	0.0180125	0.00261056	22.6313	0.00272626	0.015559	19.9288	0.00840159	0.091744	43.1524	0.0163996	0.0244994	30.9484	0.0146846	0.0588548	28.1793	0.0169618	0.0830218	23.1125	0.0101957	0.0474555	29.9087	0.0138207	0.0121182	18.863	0.0237776	0.000825462	14.6644	0.0035097							0.013431	31.7125	0.014677
dead	Quercus robur+petraea	0.0038386	20.8427	0.00402112	0.041925	22.7234	0.00241456	0.0139298	23.094	0.00197997	0.00664014	19.1386	0.00123436	0.0794103	39.4128	0.00061053	0.0514649	24.7037	0.00610564	0.0899044	22.2408	0.00279458	0.21039	19.3205	0.00997904	0.168922	23.1715	0.00377683	0.0154674	17.5053	0.0167986	0.0696836	40.3452	0.00446691							0.0222743	28.4374	0.0037726
total	Total	1	29.9006		1	27.4628		1	23.222		1	19.9009		1	41.8764		1	30.313		1	26.9129		1	25.0689		1	28.0191		1	22.247		1	20.6619		1	20.7221		1	18.095		1	22.7829
harvested	Total	1	33.0449	0.00779015	1	27.5188	0.0263732	1	22.749	0.0142538	1	20.2009	0.0116968	1	38.4328	0.0433456	1	31.9889	0.0218552	1	27.8371	0.0211359	1	24.1477	0.0211191	1	27.8191	0.0351609	1	22.4824	0.0318222	1	22.3344	0.0312304	1	21.0261	0.0331141	1	18.5099	0.0200394	1	22.9106	0.0242891
dead	Total	1	26.1469	0.00638853	1	21.2564	0.0025886	1	21.3721	0.00215647	1	18.8828	0.00424463	1	42.2958	0.00112996	1	26.369	0.00388529	1	20.9551	0.00245635	1	20.6905	0.00732836	1	21.2131	0.00251686	1	21.5275	0.0162639	1	19.3413	0.00443482	1	20.9982	0.00247738	1	18.5578	0.00201673	1	21.6062	0.00368811
