# Supplementary material for: Actual European forest management by region, tree species and owner based on 714,000 re-measured trees in national forest inventories
Source: PLoS One. 2018 Nov 12;13(11):e0207151. doi: 10.1371/journal.pone.0207151 (PMC6231657; doi:10.1371/journal.pone.0207151)
Supplement: S2 File — (XLSX) [file pone.0207151.s003.xlsx]

## Sheet: Sheet4
selection				Lookup	HarvestProbability	DeadProbability
Region	Alps		50	AlpsPinus sylvestrisall50	#N/A	#N/A
Ownergroup	all		100	AlpsPinus sylvestrisall100	0.0126533	0.0105951
SpeciesGroup	Pinus sylvestris		150	AlpsPinus sylvestrisall150	0.00771236	0.0102546
minimum N trees	10		200	AlpsPinus sylvestrisall200	0.0116562	0.00878414
			250	AlpsPinus sylvestrisall250	0.00659772	0.00574796
graph title	Alps_all_Pinus sylvestris		300	AlpsPinus sylvestrisall300	0.00443807	0.00720208
			350	AlpsPinus sylvestrisall350	0.00531493	0.00592392
			400	AlpsPinus sylvestrisall400	0.00694751	0.00341141
			450	AlpsPinus sylvestrisall450	0.0046479	0.0070584
			500	AlpsPinus sylvestrisall500	0.00912104	0.00753977
			550	AlpsPinus sylvestrisall550	0.0070584	0.00346484
			600	AlpsPinus sylvestrisall600
			650	AlpsPinus sylvestrisall650
			700	AlpsPinus sylvestrisall700
			750	AlpsPinus sylvestrisall750	#N/A	#N/A
			800	AlpsPinus sylvestrisall800
			850	AlpsPinus sylvestrisall850	#N/A	#N/A
			900	AlpsPinus sylvestrisall900	#N/A	#N/A
			950	AlpsPinus sylvestrisall950	#N/A	#N/A
			1000	AlpsPinus sylvestrisall1000	#N/A	#N/A

## Sheet: data
Region	Groups	Ownergroup	DiameterClass	Lookup	HarvestProbability	DeadProbability
Alps	Abies alba	private	100	AlpsAbies albaprivate100	0.00884104	0.00548897
Alps	Abies alba	private	150	AlpsAbies albaprivate150	0.00928061	0.00735175
Alps	Abies alba	private	200	AlpsAbies albaprivate200	0.00839906	0.00341141
Alps	Abies alba	private	250	AlpsAbies albaprivate250	0.00574796	0.00832003
Alps	Abies alba	private	300	AlpsAbies albaprivate300	0.0154789	0.00457579
Alps	Abies alba	private	350	AlpsAbies albaprivate350	0.0109855	0.0027476
Alps	Abies alba	private	400	AlpsAbies albaprivate400	0.0108375	0.00273627
Alps	Abies alba	private	450	AlpsAbies albaprivate450	0.0149618	0.00270284
Alps	Abies alba	private	500	AlpsAbies albaprivate500	0.0143179	0.0040768
Alps	Abies alba	private	550	AlpsAbies albaprivate550	0.0137407	0.00477328
Alps	Abies alba	private	600	AlpsAbies albaprivate600	0.0174087	0
Alps	Abies alba	private	650	AlpsAbies albaprivate650	0.0298932	0.00289755
Alps	Abies alba	private	700	AlpsAbies albaprivate700	0.0374049	0.00452894
Alps	Abies alba	private	750	AlpsAbies albaprivate750
Alps	Abies alba	private	800	AlpsAbies albaprivate800
Alps	Abies alba	private	850	AlpsAbies albaprivate850
Alps	Abies alba	private	900	AlpsAbies albaprivate900
Alps	Abies alba	public	100	AlpsAbies albapublic100	0.00595048	0.0101315
Alps	Abies alba	public	150	AlpsAbies albapublic150	0.00800251	0.010204
Alps	Abies alba	public	200	AlpsAbies albapublic200	0.00869039	0.00762646
Alps	Abies alba	public	250	AlpsAbies albapublic250	0.0134279	0.00767055
Alps	Abies alba	public	300	AlpsAbies albapublic300	0.0149509	0.0149509
Alps	Abies alba	public	350	AlpsAbies albapublic350	0.0136294	0.0092268
Alps	Abies alba	public	400	AlpsAbies albapublic400	0.0185262	0.00830624
Alps	Abies alba	public	450	AlpsAbies albapublic450	0.0105061	0.00337669
Alps	Abies alba	public	500	AlpsAbies albapublic500	0.0178338	0.00434366
Alps	Abies alba	public	550	AlpsAbies albapublic550	0.0119057	0.00458765
Alps	Abies alba	public	600	AlpsAbies albapublic600	0.0160052	0.00430841
Alps	Abies alba	public	650	AlpsAbies albapublic650	0.00896687	0.00289755
Alps	Abies alba	public	700	AlpsAbies albapublic700	0.0277883	0.00410835
Alps	Abies alba	public	750	AlpsAbies albapublic750
Alps	Abies alba	public	800	AlpsAbies albapublic800
Alps	Abies alba	public	850	AlpsAbies albapublic850
Alps	Abies alba	public	900	AlpsAbies albapublic900
Alps	Abies alba	public	950	AlpsAbies albapublic950
Alps	Abies alba	public	1000	AlpsAbies albapublic1000
Alps	Abies alba	public	1050	AlpsAbies albapublic1050
Alps	Abies alba	public	1250	AlpsAbies albapublic1250
Alps	Betula spp.	private	100	AlpsBetula spp.private100	0	0.00368106
Alps	Betula spp.	private	150	AlpsBetula spp.private150	0.00346484	0.0146748
Alps	Betula spp.	private	200	AlpsBetula spp.private200	0	0.0127658
Alps	Betula spp.	private	250	AlpsBetula spp.private250	0.00392606	0.00801828
Alps	Betula spp.	private	300	AlpsBetula spp.private300	0	0.00569509
Alps	Betula spp.	private	350	AlpsBetula spp.private350
Alps	Betula spp.	private	400	AlpsBetula spp.private400
Alps	Betula spp.	public	100	AlpsBetula spp.public100	0.00595048	0.0206602
Alps	Betula spp.	public	150	AlpsBetula spp.public150	0.00205601	0.0142203
Alps	Betula spp.	public	200	AlpsBetula spp.public200	0.00384085	0.0130858
Alps	Betula spp.	public	250	AlpsBetula spp.public250	0.00190139	0.0120136
Alps	Betula spp.	public	300	AlpsBetula spp.public300	0	0.00310061
Alps	Betula spp.	public	350	AlpsBetula spp.public350	0.00678757	0.0140894
Alps	Betula spp.	public	400	AlpsBetula spp.public400
Alps	Betula spp.	public	450	AlpsBetula spp.public450
Alps	Betula spp.	public	500	AlpsBetula spp.public500
Alps	Betula spp.	public	600	AlpsBetula spp.public600
Alps	Betula spp.	public	700	AlpsBetula spp.public700
Alps	Fagus sylvatica	private	100	AlpsFagus sylvaticaprivate100	0.00637962	0.00748507
Alps	Fagus sylvatica	private	150	AlpsFagus sylvaticaprivate150	0.0041861	0.00447172
Alps	Fagus sylvatica	private	200	AlpsFagus sylvaticaprivate200	0.00325756	0.00492839
Alps	Fagus sylvatica	private	250	AlpsFagus sylvaticaprivate250	0.00576254	0.00205601
Alps	Fagus sylvatica	private	300	AlpsFagus sylvaticaprivate300	0.00278361	0.00138182
Alps	Fagus sylvatica	private	350	AlpsFagus sylvaticaprivate350	0.00650672	0.00238906
Alps	Fagus sylvatica	private	400	AlpsFagus sylvaticaprivate400	0.00774519	0.00336599
Alps	Fagus sylvatica	private	450	AlpsFagus sylvaticaprivate450	0.00527095	0.00326056
Alps	Fagus sylvatica	private	500	AlpsFagus sylvaticaprivate500	0.00696575	0.00576938
Alps	Fagus sylvatica	private	550	AlpsFagus sylvaticaprivate550	0.00495137	0.0016225
Alps	Fagus sylvatica	private	600	AlpsFagus sylvaticaprivate600	0.00735175	0
Alps	Fagus sylvatica	private	650	AlpsFagus sylvaticaprivate650
Alps	Fagus sylvatica	private	700	AlpsFagus sylvaticaprivate700
Alps	Fagus sylvatica	private	750	AlpsFagus sylvaticaprivate750
Alps	Fagus sylvatica	private	800	AlpsFagus sylvaticaprivate800
Alps	Fagus sylvatica	private	850	AlpsFagus sylvaticaprivate850
Alps	Fagus sylvatica	public	100	AlpsFagus sylvaticapublic100	0.00421035	0.00648202
Alps	Fagus sylvatica	public	150	AlpsFagus sylvaticapublic150	0.0051719	0.00396516
Alps	Fagus sylvatica	public	200	AlpsFagus sylvaticapublic200	0.00328477	0.00306229
Alps	Fagus sylvatica	public	250	AlpsFagus sylvaticapublic250	0.00484296	0.00255274
Alps	Fagus sylvatica	public	300	AlpsFagus sylvaticapublic300	0.0124072	0.00235724
Alps	Fagus sylvatica	public	350	AlpsFagus sylvaticapublic350	0.0070584	0.00163449
Alps	Fagus sylvatica	public	400	AlpsFagus sylvaticapublic400	0.0100737	0.00365571
Alps	Fagus sylvatica	public	450	AlpsFagus sylvaticapublic450	0.00745503	0.00427864
Alps	Fagus sylvatica	public	500	AlpsFagus sylvaticapublic500	0.0179172	0.00292952
Alps	Fagus sylvatica	public	550	AlpsFagus sylvaticapublic550	0.013784	0.00143795
Alps	Fagus sylvatica	public	600	AlpsFagus sylvaticapublic600	0.00678757	0.00333428
Alps	Fagus sylvatica	public	650	AlpsFagus sylvaticapublic650
Alps	Fagus sylvatica	public	700	AlpsFagus sylvaticapublic700
Alps	Fagus sylvatica	public	750	AlpsFagus sylvaticapublic750
Alps	Fagus sylvatica	public	800	AlpsFagus sylvaticapublic800
Alps	Fagus sylvatica	public	850	AlpsFagus sylvaticapublic850
Alps	Fagus sylvatica	public	1800	AlpsFagus sylvaticapublic1800
Alps	Other conifers	private	100	AlpsOther conifersprivate100	0.00223801	0.0223043
Alps	Other conifers	private	150	AlpsOther conifersprivate150	0.0103691	0.00608696
Alps	Other conifers	private	200	AlpsOther conifersprivate200	0.00622986	0.00622986
Alps	Other conifers	private	250	AlpsOther conifersprivate250	0.0176017	0
Alps	Other conifers	private	300	AlpsOther conifersprivate300	0.00535064	0
Alps	Other conifers	private	350	AlpsOther conifersprivate350	0.0120136	0.00190139
Alps	Other conifers	private	400	AlpsOther conifersprivate400	0.0016225	0.0016225
Alps	Other conifers	private	450	AlpsOther conifersprivate450	0	0.00229608
Alps	Other conifers	private	500	AlpsOther conifersprivate500	0.00519359	0
Alps	Other conifers	private	550	AlpsOther conifersprivate550	0.0070584	0
Alps	Other conifers	private	600	AlpsOther conifersprivate600	0.0207021	0
Alps	Other conifers	private	650	AlpsOther conifersprivate650
Alps	Other conifers	private	700	AlpsOther conifersprivate700
Alps	Other conifers	private	750	AlpsOther conifersprivate750
Alps	Other conifers	private	850	AlpsOther conifersprivate850
Alps	Other conifers	private	900	AlpsOther conifersprivate900
Alps	Other conifers	private	950	AlpsOther conifersprivate950
Alps	Other conifers	public	100	AlpsOther coniferspublic100	0.00400378	0.00818053
Alps	Other conifers	public	150	AlpsOther coniferspublic150	0.00403344	0.00569509
Alps	Other conifers	public	200	AlpsOther coniferspublic200	0.00346484	0.0053832
Alps	Other conifers	public	250	AlpsOther coniferspublic250	0.00206401	0.00241232
Alps	Other conifers	public	300	AlpsOther coniferspublic300	0.00642505	0.00184587
Alps	Other conifers	public	350	AlpsOther coniferspublic350	0.004206	0.00234337
Alps	Other conifers	public	400	AlpsOther coniferspublic400	0.00492718	0.00204414
Alps	Other conifers	public	450	AlpsOther coniferspublic450	0.00385479	0.00158757
Alps	Other conifers	public	500	AlpsOther coniferspublic500	0.00169231	0.00169231
Alps	Other conifers	public	550	AlpsOther coniferspublic550	0.00440024	0.00248989
Alps	Other conifers	public	600	AlpsOther coniferspublic600	0.00215621	0.00215621
Alps	Other conifers	public	650	AlpsOther coniferspublic650	0.00168426	0.00168426
Alps	Other conifers	public	700	AlpsOther coniferspublic700	0	0.00235724
Alps	Other conifers	public	750	AlpsOther coniferspublic750	0.00867368	0
Alps	Other conifers	public	800	AlpsOther coniferspublic800	0	0
Alps	Other conifers	public	850	AlpsOther coniferspublic850
Alps	Other conifers	public	900	AlpsOther coniferspublic900
Alps	Other conifers	public	950	AlpsOther coniferspublic950
Alps	Other conifers	public	1000	AlpsOther coniferspublic1000
Alps	Other conifers	public	1050	AlpsOther coniferspublic1050
Alps	Other conifers	public	1100	AlpsOther coniferspublic1100
Alps	Other conifers	public	1150	AlpsOther coniferspublic1150
Alps	Other longlived broadleaves	private	100	AlpsOther longlived broadleavesprivate100	0.00366581	0.0106365
Alps	Other longlived broadleaves	private	150	AlpsOther longlived broadleavesprivate150	0.00439822	0.0108508
Alps	Other longlived broadleaves	private	200	AlpsOther longlived broadleavesprivate200	0.00344557	0.00675876
Alps	Other longlived broadleaves	private	250	AlpsOther longlived broadleavesprivate250	0.00450971	0.00567076
Alps	Other longlived broadleaves	private	300	AlpsOther longlived broadleavesprivate300	0.00127253	0.00519359
Alps	Other longlived broadleaves	private	350	AlpsOther longlived broadleavesprivate350	0.00553668	0.00681133
Alps	Other longlived broadleaves	private	400	AlpsOther longlived broadleavesprivate400	0.00514327	0.00602771
Alps	Other longlived broadleaves	private	450	AlpsOther longlived broadleavesprivate450	0.0050455	0.0063491
Alps	Other longlived broadleaves	private	500	AlpsOther longlived broadleavesprivate500	0.0070584	0
Alps	Other longlived broadleaves	private	550	AlpsOther longlived broadleavesprivate550	0.00333428	0
Alps	Other longlived broadleaves	private	600	AlpsOther longlived broadleavesprivate600	0.0277883	0.00839906
Alps	Other longlived broadleaves	private	650	AlpsOther longlived broadleavesprivate650
Alps	Other longlived broadleaves	private	700	AlpsOther longlived broadleavesprivate700
Alps	Other longlived broadleaves	private	750	AlpsOther longlived broadleavesprivate750
Alps	Other longlived broadleaves	private	800	AlpsOther longlived broadleavesprivate800
Alps	Other longlived broadleaves	private	850	AlpsOther longlived broadleavesprivate850
Alps	Other longlived broadleaves	private	900	AlpsOther longlived broadleavesprivate900
Alps	Other longlived broadleaves	private	1000	AlpsOther longlived broadleavesprivate1000
Alps	Other longlived broadleaves	private	1200	AlpsOther longlived broadleavesprivate1200
Alps	Other longlived broadleaves	private	1250	AlpsOther longlived broadleavesprivate1250
Alps	Other longlived broadleaves	private	1500	AlpsOther longlived broadleavesprivate1500
Alps	Other longlived broadleaves	private	1600	AlpsOther longlived broadleavesprivate1600
Alps	Other longlived broadleaves	private	1750	AlpsOther longlived broadleavesprivate1750
Alps	Other longlived broadleaves	public	100	AlpsOther longlived broadleavespublic100	0.00459078	0.00583598
Alps	Other longlived broadleaves	public	150	AlpsOther longlived broadleavespublic150	0.00510616	0.00844017
Alps	Other longlived broadleaves	public	200	AlpsOther longlived broadleavespublic200	0.00575358	0.00328921
Alps	Other longlived broadleaves	public	250	AlpsOther longlived broadleavespublic250	0.00566196	0.0020208
Alps	Other longlived broadleaves	public	300	AlpsOther longlived broadleavespublic300	0.000966707	0.00194315
Alps	Other longlived broadleaves	public	350	AlpsOther longlived broadleavespublic350	0.0022193	0.00839906
Alps	Other longlived broadleaves	public	400	AlpsOther longlived broadleavespublic400	0.00853416	0.0070584
Alps	Other longlived broadleaves	public	450	AlpsOther longlived broadleavespublic450	0.0106183	0.0106183
Alps	Other longlived broadleaves	public	500	AlpsOther longlived broadleavespublic500	0.00299564	0.00299564
Alps	Other longlived broadleaves	public	550	AlpsOther longlived broadleavespublic550	0	0
Alps	Other longlived broadleaves	public	600	AlpsOther longlived broadleavespublic600
Alps	Other longlived broadleaves	public	650	AlpsOther longlived broadleavespublic650
Alps	Other longlived broadleaves	public	700	AlpsOther longlived broadleavespublic700
Alps	Other longlived broadleaves	public	750	AlpsOther longlived broadleavespublic750
Alps	Other longlived broadleaves	public	800	AlpsOther longlived broadleavespublic800
Alps	Other longlived broadleaves	public	850	AlpsOther longlived broadleavespublic850
Alps	Other longlived broadleaves	public	1000	AlpsOther longlived broadleavespublic1000
Alps	Other longlived broadleaves	public	1050	AlpsOther longlived broadleavespublic1050
Alps	Other longlived broadleaves	public	1300	AlpsOther longlived broadleavespublic1300
Alps	Other longlived broadleaves	public	1400	AlpsOther longlived broadleavespublic1400
Alps	Other longlived broadleaves	public	1500	AlpsOther longlived broadleavespublic1500
Alps	Other longlived broadleaves	public	1650	AlpsOther longlived broadleavespublic1650
Alps	Other longlived broadleaves	public	1950	AlpsOther longlived broadleavespublic1950
Alps	Other shortlived broadleaves	private	100	AlpsOther shortlived broadleavesprivate100	0.0120857	0.0259177
Alps	Other shortlived broadleaves	private	150	AlpsOther shortlived broadleavesprivate150	0.00678757	0.0187535
Alps	Other shortlived broadleaves	private	200	AlpsOther shortlived broadleavesprivate200	0.00653677	0.0231051
Alps	Other shortlived broadleaves	private	250	AlpsOther shortlived broadleavesprivate250	0	0.0070584
Alps	Other shortlived broadleaves	private	300	AlpsOther shortlived broadleavesprivate300	0.00767055	0.0160052
Alps	Other shortlived broadleaves	private	350	AlpsOther shortlived broadleavesprivate350
Alps	Other shortlived broadleaves	private	400	AlpsOther shortlived broadleavesprivate400
Alps	Other shortlived broadleaves	private	450	AlpsOther shortlived broadleavesprivate450
Alps	Other shortlived broadleaves	private	550	AlpsOther shortlived broadleavesprivate550
Alps	Other shortlived broadleaves	private	600	AlpsOther shortlived broadleavesprivate600
Alps	Other shortlived broadleaves	public	100	AlpsOther shortlived broadleavespublic100	0.00620338	0.028021
Alps	Other shortlived broadleaves	public	150	AlpsOther shortlived broadleavespublic150	0.00457917	0.037903
Alps	Other shortlived broadleaves	public	200	AlpsOther shortlived broadleavespublic200	0.00190139	0.0197846
Alps	Other shortlived broadleaves	public	250	AlpsOther shortlived broadleavespublic250	0.00410835	0.0176017
Alps	Other shortlived broadleaves	public	300	AlpsOther shortlived broadleavespublic300	0.0146748	0.0146748
Alps	Other shortlived broadleaves	public	350	AlpsOther shortlived broadleavespublic350
Alps	Other shortlived broadleaves	public	400	AlpsOther shortlived broadleavespublic400
Alps	Other shortlived broadleaves	public	450	AlpsOther shortlived broadleavespublic450
Alps	Other shortlived broadleaves	public	500	AlpsOther shortlived broadleavespublic500
Alps	Picea abies	private	100	AlpsPicea abiesprivate100	0.00812971	0.0111349
Alps	Picea abies	private	150	AlpsPicea abiesprivate150	0.00676594	0.00988196
Alps	Picea abies	private	200	AlpsPicea abiesprivate200	0.00552305	0.00831323
Alps	Picea abies	private	250	AlpsPicea abiesprivate250	0.00667777	0.00948377
Alps	Picea abies	private	300	AlpsPicea abiesprivate300	0.00945428	0.00945428
Alps	Picea abies	private	350	AlpsPicea abiesprivate350	0.0115014	0.00724422
Alps	Picea abies	private	400	AlpsPicea abiesprivate400	0.0117085	0.00641044
Alps	Picea abies	private	450	AlpsPicea abiesprivate450	0.0143622	0.00880955
Alps	Picea abies	private	500	AlpsPicea abiesprivate500	0.014182	0.00644518
Alps	Picea abies	private	550	AlpsPicea abiesprivate550	0.0132113	0.00601394
Alps	Picea abies	private	600	AlpsPicea abiesprivate600	0.018317	0.00912104
Alps	Picea abies	private	650	AlpsPicea abiesprivate650	0.015601	0.00973477
Alps	Picea abies	private	700	AlpsPicea abiesprivate700	0.0238951	0.0122921
Alps	Picea abies	private	750	AlpsPicea abiesprivate750	0.0160052	0.00767055
Alps	Picea abies	private	800	AlpsPicea abiesprivate800	0	0
Alps	Picea abies	private	850	AlpsPicea abiesprivate850
Alps	Picea abies	private	950	AlpsPicea abiesprivate950
Alps	Picea abies	private	1000	AlpsPicea abiesprivate1000
Alps	Picea abies	public	100	AlpsPicea abiespublic100	0.0109406	0.00991445
Alps	Picea abies	public	150	AlpsPicea abiespublic150	0.0104942	0.00711562
Alps	Picea abies	public	200	AlpsPicea abiespublic200	0.00954386	0.00658748
Alps	Picea abies	public	250	AlpsPicea abiespublic250	0.00818774	0.00490076
Alps	Picea abies	public	300	AlpsPicea abiespublic300	0.00980601	0.00488076
Alps	Picea abies	public	350	AlpsPicea abiespublic350	0.00953901	0.00736439
Alps	Picea abies	public	400	AlpsPicea abiespublic400	0.0120152	0.00613334
Alps	Picea abies	public	450	AlpsPicea abiespublic450	0.0133388	0.00744755
Alps	Picea abies	public	500	AlpsPicea abiespublic500	0.0144675	0.00646598
Alps	Picea abies	public	550	AlpsPicea abiespublic550	0.0161338	0.00537095
Alps	Picea abies	public	600	AlpsPicea abiespublic600	0.0173356	0.00728592
Alps	Picea abies	public	650	AlpsPicea abiespublic650	0.01769	0.0066913
Alps	Picea abies	public	700	AlpsPicea abiespublic700	0.0183882	0.00553668
Alps	Picea abies	public	750	AlpsPicea abiespublic750	0.0122921	0.00392606
Alps	Picea abies	public	800	AlpsPicea abiespublic800	0.0130486	0
Alps	Picea abies	public	850	AlpsPicea abiespublic850	0	0.0160052
Alps	Picea abies	public	900	AlpsPicea abiespublic900
Alps	Picea abies	public	950	AlpsPicea abiespublic950
Alps	Picea abies	public	1000	AlpsPicea abiespublic1000
Alps	Picea abies	public	1050	AlpsPicea abiespublic1050
Alps	Picea abies	public	1100	AlpsPicea abiespublic1100
Alps	Picea abies	public	1250	AlpsPicea abiespublic1250
Alps	Pinus nigra	public	100	AlpsPinus nigrapublic100
Alps	Pinus nigra	public	150	AlpsPinus nigrapublic150
Alps	Pinus nigra	public	200	AlpsPinus nigrapublic200
Alps	Pinus nigra	public	250	AlpsPinus nigrapublic250
Alps	Pinus nigra	public	300	AlpsPinus nigrapublic300
Alps	Pinus nigra	public	400	AlpsPinus nigrapublic400
Alps	Pinus nigra	public	450	AlpsPinus nigrapublic450
Alps	Pinus nigra	public	500	AlpsPinus nigrapublic500
Alps	Pinus sylvestris	private	100	AlpsPinus sylvestrisprivate100	0.0125839	0
Alps	Pinus sylvestris	private	150	AlpsPinus sylvestrisprivate150	0	0.0114431
Alps	Pinus sylvestris	private	200	AlpsPinus sylvestrisprivate200	0.0122921	0.00392606
Alps	Pinus sylvestris	private	250	AlpsPinus sylvestrisprivate250	0.00653677	0.00653677
Alps	Pinus sylvestris	private	300	AlpsPinus sylvestrisprivate300	0	0.00430841
Alps	Pinus sylvestris	private	350	AlpsPinus sylvestrisprivate350	0	0
Alps	Pinus sylvestris	private	400	AlpsPinus sylvestrisprivate400	0.00979469	0.00477328
Alps	Pinus sylvestris	private	450	AlpsPinus sylvestrisprivate450	0	0.0070584
Alps	Pinus sylvestris	private	500	AlpsPinus sylvestrisprivate500
Alps	Pinus sylvestris	private	550	AlpsPinus sylvestrisprivate550
Alps	Pinus sylvestris	private	650	AlpsPinus sylvestrisprivate650
Alps	Pinus sylvestris	public	100	AlpsPinus sylvestrispublic100	0.0126659	0.0126659
Alps	Pinus sylvestris	public	150	AlpsPinus sylvestrispublic150	0.00993225	0.00993225
Alps	Pinus sylvestris	public	200	AlpsPinus sylvestrispublic200	0.0115285	0.00979469
Alps	Pinus sylvestris	public	250	AlpsPinus sylvestrispublic250	0.00660651	0.00563464
Alps	Pinus sylvestris	public	300	AlpsPinus sylvestrispublic300	0.0056227	0.00796669
Alps	Pinus sylvestris	public	350	AlpsPinus sylvestrispublic350	0.00599529	0.00668497
Alps	Pinus sylvestris	public	400	AlpsPinus sylvestrispublic400	0.00647694	0.00318429
Alps	Pinus sylvestris	public	450	AlpsPinus sylvestrispublic450	0.00560489	0.0070584
Alps	Pinus sylvestris	public	500	AlpsPinus sylvestrispublic500	0.00979469	0.00809165
Alps	Pinus sylvestris	public	550	AlpsPinus sylvestrispublic550	0.00767055	0.00375925
Alps	Pinus sylvestris	public	600	AlpsPinus sylvestrispublic600
Alps	Pinus sylvestris	public	650	AlpsPinus sylvestrispublic650
Alps	Pinus sylvestris	public	700	AlpsPinus sylvestrispublic700
Alps	Pinus sylvestris	public	800	AlpsPinus sylvestrispublic800
Alps	Quercus robur+petraea	private	100	AlpsQuercus robur+petraeaprivate100	0	0.0160052
Alps	Quercus robur+petraea	private	150	AlpsQuercus robur+petraeaprivate150	0.00410835	0
Alps	Quercus robur+petraea	private	200	AlpsQuercus robur+petraeaprivate200	0	0.00588451
Alps	Quercus robur+petraea	private	250	AlpsQuercus robur+petraeaprivate250	0	0
Alps	Quercus robur+petraea	private	300	AlpsQuercus robur+petraeaprivate300	0	0
Alps	Quercus robur+petraea	private	350	AlpsQuercus robur+petraeaprivate350	0	0.00477328
Alps	Quercus robur+petraea	private	400	AlpsQuercus robur+petraeaprivate400	0	0
Alps	Quercus robur+petraea	private	450	AlpsQuercus robur+petraeaprivate450
Alps	Quercus robur+petraea	private	500	AlpsQuercus robur+petraeaprivate500
Alps	Quercus robur+petraea	private	550	AlpsQuercus robur+petraeaprivate550
Alps	Quercus robur+petraea	private	600	AlpsQuercus robur+petraeaprivate600
Alps	Quercus robur+petraea	private	750	AlpsQuercus robur+petraeaprivate750
Alps	Quercus robur+petraea	public	100	AlpsQuercus robur+petraeapublic100	0	0.00271945
Alps	Quercus robur+petraea	public	150	AlpsQuercus robur+petraeapublic150	0.00304722	0.00619351
Alps	Quercus robur+petraea	public	200	AlpsQuercus robur+petraeapublic200	0	0.00767055
Alps	Quercus robur+petraea	public	250	AlpsQuercus robur+petraeapublic250	0	0.00569509
Alps	Quercus robur+petraea	public	300	AlpsQuercus robur+petraeapublic300
Alps	Quercus robur+petraea	public	350	AlpsQuercus robur+petraeapublic350
Alps	Quercus robur+petraea	public	400	AlpsQuercus robur+petraeapublic400
Alps	Quercus robur+petraea	public	450	AlpsQuercus robur+petraeapublic450
Alps	Quercus robur+petraea	public	500	AlpsQuercus robur+petraeapublic500
Alps	Quercus robur+petraea	public	550	AlpsQuercus robur+petraeapublic550
Alps	Quercus robur+petraea	public	600	AlpsQuercus robur+petraeapublic600
Alps	Quercus robur+petraea	public	650	AlpsQuercus robur+petraeapublic650
Alps	Quercus robur+petraea	public	750	AlpsQuercus robur+petraeapublic750
Bayern	Abies alba	private	50	BayernAbies albaprivate50	0.0258952	0
Bayern	Abies alba	private	100	BayernAbies albaprivate100	0.00338442	0.00687554
Bayern	Abies alba	private	150	BayernAbies albaprivate150	0.00224476	0.00453592
Bayern	Abies alba	private	200	BayernAbies albaprivate200	0.0198671	0.00183323
Bayern	Abies alba	private	250	BayernAbies albaprivate250	0.017342	0.00376692
Bayern	Abies alba	private	300	BayernAbies albaprivate300	0.00973786	0.00170798
Bayern	Abies alba	private	350	BayernAbies albaprivate350	0.0112689	0.000896465
Bayern	Abies alba	private	400	BayernAbies albaprivate400	0.0188815	0.00250744
Bayern	Abies alba	private	450	BayernAbies albaprivate450	0.017099	0
Bayern	Abies alba	private	500	BayernAbies albaprivate500	0.0112689	0.00240685
Bayern	Abies alba	private	550	BayernAbies albaprivate550	0.0121854	0
Bayern	Abies alba	private	600	BayernAbies albaprivate600	0.0216974	0
Bayern	Abies alba	private	650	BayernAbies albaprivate650	0.0165666	0
Bayern	Abies alba	private	700	BayernAbies albaprivate700	0.0397355	0
Bayern	Abies alba	private	750	BayernAbies albaprivate750
Bayern	Abies alba	private	800	BayernAbies albaprivate800
Bayern	Abies alba	private	850	BayernAbies albaprivate850
Bayern	Abies alba	private	900	BayernAbies albaprivate900
Bayern	Abies alba	private	950	BayernAbies albaprivate950
Bayern	Abies alba	public	50	BayernAbies albapublic50
Bayern	Abies alba	public	100	BayernAbies albapublic100	0.0198671	0.00948574
Bayern	Abies alba	public	150	BayernAbies albapublic150	0.030879	0
Bayern	Abies alba	public	200	BayernAbies albapublic200	0.00948574	0
Bayern	Abies alba	public	250	BayernAbies albapublic250	0.021131	0.00797232
Bayern	Abies alba	public	300	BayernAbies albapublic300	0.00766656	0
Bayern	Abies alba	public	350	BayernAbies albapublic350	0.0147324	0.00712043
Bayern	Abies alba	public	400	BayernAbies albapublic400	0.0119903	0.0046412
Bayern	Abies alba	public	450	BayernAbies albapublic450	0.00657409	0.00433907
Bayern	Abies alba	public	500	BayernAbies albapublic500	0.0111848	0.00885531
Bayern	Abies alba	public	550	BayernAbies albapublic550	0.0101266	0.0101266
Bayern	Abies alba	public	600	BayernAbies albapublic600	0.00424692	0.00424692
Bayern	Abies alba	public	650	BayernAbies albapublic650	0.018067	0
Bayern	Abies alba	public	700	BayernAbies albapublic700
Bayern	Abies alba	public	750	BayernAbies albapublic750	0.00948574	0
Bayern	Abies alba	public	800	BayernAbies albapublic800
Bayern	Abies alba	public	850	BayernAbies albapublic850
Bayern	Abies alba	public	900	BayernAbies albapublic900
Bayern	Abies alba	public	1050	BayernAbies albapublic1050
Bayern	Betula spp.	private	50	BayernBetula spp.private50	0.0470414	0.00604412
Bayern	Betula spp.	private	100	BayernBetula spp.private100	0.030236	0.00590141
Bayern	Betula spp.	private	150	BayernBetula spp.private150	0.0245125	0.01036
Bayern	Betula spp.	private	200	BayernBetula spp.private200	0.0255781	0.00219548
Bayern	Betula spp.	private	250	BayernBetula spp.private250	0.0276077	0.00235028
Bayern	Betula spp.	private	300	BayernBetula spp.private300	0.0383915	0.00430791
Bayern	Betula spp.	private	350	BayernBetula spp.private350	0.0170382	0.00266327
Bayern	Betula spp.	private	400	BayernBetula spp.private400	0.0438137	0.00281312
Bayern	Betula spp.	private	450	BayernBetula spp.private450	0.0152969	0
Bayern	Betula spp.	private	500	BayernBetula spp.private500
Bayern	Betula spp.	private	550	BayernBetula spp.private550
Bayern	Betula spp.	private	650	BayernBetula spp.private650
Bayern	Betula spp.	public	50	BayernBetula spp.public50	0.0110609	0.00539213
Bayern	Betula spp.	public	100	BayernBetula spp.public100	0.00905592	0.00443531
Bayern	Betula spp.	public	150	BayernBetula spp.public150	0.0297758	0.00905592
Bayern	Betula spp.	public	200	BayernBetula spp.public200	0.0441923	0.0046412
Bayern	Betula spp.	public	250	BayernBetula spp.public250	0.0229136	0.00350298
Bayern	Betula spp.	public	300	BayernBetula spp.public300	0.013879	0.013879
Bayern	Betula spp.	public	350	BayernBetula spp.public350	0.0238277	0.0152969
Bayern	Betula spp.	public	400	BayernBetula spp.public400	0.0142082	0
Bayern	Betula spp.	public	450	BayernBetula spp.public450
Bayern	Betula spp.	public	500	BayernBetula spp.public500
Bayern	Betula spp.	public	600	BayernBetula spp.public600
Bayern	Fagus sylvatica	private	50	BayernFagus sylvaticaprivate50	0.0176112	0.00475148
Bayern	Fagus sylvatica	private	100	BayernFagus sylvaticaprivate100	0.0195425	0.00150266
Bayern	Fagus sylvatica	private	150	BayernFagus sylvaticaprivate150	0.0154093	0.00103218
Bayern	Fagus sylvatica	private	200	BayernFagus sylvaticaprivate200	0.0147225	0.00126026
Bayern	Fagus sylvatica	private	250	BayernFagus sylvaticaprivate250	0.0169578	0.000437542
Bayern	Fagus sylvatica	private	300	BayernFagus sylvaticaprivate300	0.0149497	0.000424539
Bayern	Fagus sylvatica	private	350	BayernFagus sylvaticaprivate350	0.0119903	0.000683919
Bayern	Fagus sylvatica	private	400	BayernFagus sylvaticaprivate400	0.0109065	0.000241809
Bayern	Fagus sylvatica	private	450	BayernFagus sylvaticaprivate450	0.0134194	0.000550814
Bayern	Fagus sylvatica	private	500	BayernFagus sylvaticaprivate500	0.0177323	0
Bayern	Fagus sylvatica	private	550	BayernFagus sylvaticaprivate550	0.0171911	0
Bayern	Fagus sylvatica	private	600	BayernFagus sylvaticaprivate600	0.0161999	0.00137838
Bayern	Fagus sylvatica	private	650	BayernFagus sylvaticaprivate650	0.0198671	0.00114222
Bayern	Fagus sylvatica	private	700	BayernFagus sylvaticaprivate700	0.0224499	0.00316984
Bayern	Fagus sylvatica	private	750	BayernFagus sylvaticaprivate750	0.0230907	0
Bayern	Fagus sylvatica	private	800	BayernFagus sylvaticaprivate800	0.00948574	0
Bayern	Fagus sylvatica	private	850	BayernFagus sylvaticaprivate850
Bayern	Fagus sylvatica	private	900	BayernFagus sylvaticaprivate900
Bayern	Fagus sylvatica	private	950	BayernFagus sylvaticaprivate950
Bayern	Fagus sylvatica	private	1000	BayernFagus sylvaticaprivate1000
Bayern	Fagus sylvatica	private	1050	BayernFagus sylvaticaprivate1050
Bayern	Fagus sylvatica	private	1100	BayernFagus sylvaticaprivate1100
Bayern	Fagus sylvatica	private	1150	BayernFagus sylvaticaprivate1150
Bayern	Fagus sylvatica	private	1300	BayernFagus sylvaticaprivate1300
Bayern	Fagus sylvatica	public	50	BayernFagus sylvaticapublic50	0.0101266	0.00551103
Bayern	Fagus sylvatica	public	100	BayernFagus sylvaticapublic100	0.0144133	0.00273615
Bayern	Fagus sylvatica	public	150	BayernFagus sylvaticapublic150	0.0204844	0.00219548
Bayern	Fagus sylvatica	public	200	BayernFagus sylvaticapublic200	0.0195286	0.00275771
Bayern	Fagus sylvatica	public	250	BayernFagus sylvaticapublic250	0.0217407	0.000670918
Bayern	Fagus sylvatica	public	300	BayernFagus sylvaticapublic300	0.0217234	0
Bayern	Fagus sylvatica	public	350	BayernFagus sylvaticapublic350	0.0175073	0
Bayern	Fagus sylvatica	public	400	BayernFagus sylvaticapublic400	0.0222533	0
Bayern	Fagus sylvatica	public	450	BayernFagus sylvaticapublic450	0.0163725	0
Bayern	Fagus sylvatica	public	500	BayernFagus sylvaticapublic500	0.0238277	0
Bayern	Fagus sylvatica	public	550	BayernFagus sylvaticapublic550	0.0187834	0.00183323
Bayern	Fagus sylvatica	public	600	BayernFagus sylvaticapublic600	0.0238277	0.00143784
Bayern	Fagus sylvatica	public	650	BayernFagus sylvaticapublic650	0.0171779	0.00703688
Bayern	Fagus sylvatica	public	700	BayernFagus sylvaticapublic700	0.0172842	0
Bayern	Fagus sylvatica	public	750	BayernFagus sylvaticapublic750
Bayern	Fagus sylvatica	public	800	BayernFagus sylvaticapublic800
Bayern	Fagus sylvatica	public	850	BayernFagus sylvaticapublic850
Bayern	Fagus sylvatica	public	950	BayernFagus sylvaticapublic950
Bayern	Fagus sylvatica	public	1050	BayernFagus sylvaticapublic1050
Bayern	Fagus sylvatica	public	1150	BayernFagus sylvaticapublic1150
Bayern	Fagus sylvatica	public	1200	BayernFagus sylvaticapublic1200
Bayern	Other conifers	private	50	BayernOther conifersprivate50	0.0248183	0.00569954
Bayern	Other conifers	private	100	BayernOther conifersprivate100	0.0242143	0.00672144
Bayern	Other conifers	private	150	BayernOther conifersprivate150	0.0251671	0.00125709
Bayern	Other conifers	private	200	BayernOther conifersprivate200	0.0218472	0.000904574
Bayern	Other conifers	private	250	BayernOther conifersprivate250	0.0174909	0
Bayern	Other conifers	private	300	BayernOther conifersprivate300	0.0186063	0.00137838
Bayern	Other conifers	private	350	BayernOther conifersprivate350	0.0161641	0.000754436
Bayern	Other conifers	private	400	BayernOther conifersprivate400	0.018067	0.00224476
Bayern	Other conifers	private	450	BayernOther conifersprivate450	0.018067	0.00139765
Bayern	Other conifers	private	500	BayernOther conifersprivate500	0.0167209	0
Bayern	Other conifers	private	550	BayernOther conifersprivate550	0.0147324	0
Bayern	Other conifers	private	600	BayernOther conifersprivate600	0.0233617	0
Bayern	Other conifers	private	650	BayernOther conifersprivate650	0.0313436	0
Bayern	Other conifers	private	700	BayernOther conifersprivate700
Bayern	Other conifers	private	750	BayernOther conifersprivate750
Bayern	Other conifers	private	800	BayernOther conifersprivate800
Bayern	Other conifers	private	850	BayernOther conifersprivate850
Bayern	Other conifers	public	50	BayernOther coniferspublic50	0.0124383	0.0124383
Bayern	Other conifers	public	100	BayernOther coniferspublic100	0.0335976	0.00266327
Bayern	Other conifers	public	150	BayernOther coniferspublic150	0.0444552	0.00193992
Bayern	Other conifers	public	200	BayernOther coniferspublic200	0.0330875	0.00262827
Bayern	Other conifers	public	250	BayernOther coniferspublic250	0.0195425	0
Bayern	Other conifers	public	300	BayernOther coniferspublic300	0.0224221	0.00145881
Bayern	Other conifers	public	350	BayernOther coniferspublic350	0.0234534	0.00141746
Bayern	Other conifers	public	400	BayernOther coniferspublic400	0.018067	0.0016793
Bayern	Other conifers	public	450	BayernOther coniferspublic450	0.0165666	0
Bayern	Other conifers	public	500	BayernOther coniferspublic500	0.00539213	0
Bayern	Other conifers	public	550	BayernOther coniferspublic550	0.0165666	0.00797232
Bayern	Other conifers	public	600	BayernOther coniferspublic600	0.0117092	0.00569954
Bayern	Other conifers	public	650	BayernOther coniferspublic650	0.00948574	0
Bayern	Other conifers	public	700	BayernOther coniferspublic700
Bayern	Other conifers	public	750	BayernOther coniferspublic750
Bayern	Other conifers	public	800	BayernOther coniferspublic800
Bayern	Other conifers	public	900	BayernOther coniferspublic900
Bayern	Other conifers	public	950	BayernOther coniferspublic950
Bayern	Other longlived broadleaves	private	50	BayernOther longlived broadleavesprivate50	0.0261475	0.00261681
Bayern	Other longlived broadleaves	private	100	BayernOther longlived broadleavesprivate100	0.013512	0.00176839
Bayern	Other longlived broadleaves	private	150	BayernOther longlived broadleavesprivate150	0.011387	0.00264316
Bayern	Other longlived broadleaves	private	200	BayernOther longlived broadleavesprivate200	0.0128138	0.00215603
Bayern	Other longlived broadleaves	private	250	BayernOther longlived broadleavesprivate250	0.0150601	0.00108835
Bayern	Other longlived broadleaves	private	300	BayernOther longlived broadleavesprivate300	0.0125359	0.000370989
Bayern	Other longlived broadleaves	private	350	BayernOther longlived broadleavesprivate350	0.0118353	0.00102512
Bayern	Other longlived broadleaves	private	400	BayernOther longlived broadleavesprivate400	0.0109598	0.000872987
Bayern	Other longlived broadleaves	private	450	BayernOther longlived broadleavesprivate450	0.0106043	0.00112932
Bayern	Other longlived broadleaves	private	500	BayernOther longlived broadleavesprivate500	0.00616844	0.00201823
Bayern	Other longlived broadleaves	private	550	BayernOther longlived broadleavesprivate550	0.00892118	0
Bayern	Other longlived broadleaves	private	600	BayernOther longlived broadleavesprivate600	0.00569954	0
Bayern	Other longlived broadleaves	private	650	BayernOther longlived broadleavesprivate650	0.018067	0.00866339
Bayern	Other longlived broadleaves	private	700	BayernOther longlived broadleavesprivate700
Bayern	Other longlived broadleaves	private	750	BayernOther longlived broadleavesprivate750
Bayern	Other longlived broadleaves	private	800	BayernOther longlived broadleavesprivate800
Bayern	Other longlived broadleaves	private	900	BayernOther longlived broadleavesprivate900
Bayern	Other longlived broadleaves	private	1000	BayernOther longlived broadleavesprivate1000
Bayern	Other longlived broadleaves	private	1050	BayernOther longlived broadleavesprivate1050
Bayern	Other longlived broadleaves	private	1200	BayernOther longlived broadleavesprivate1200
Bayern	Other longlived broadleaves	public	50	BayernOther longlived broadleavespublic50	0.0195882	0.00525054
Bayern	Other longlived broadleaves	public	100	BayernOther longlived broadleavespublic100	0.0168903	0.0012114
Bayern	Other longlived broadleaves	public	150	BayernOther longlived broadleavespublic150	0.0149691	0.00100453
Bayern	Other longlived broadleaves	public	200	BayernOther longlived broadleavespublic200	0.0112305	0
Bayern	Other longlived broadleaves	public	250	BayernOther longlived broadleavespublic250	0.019084	0
Bayern	Other longlived broadleaves	public	300	BayernOther longlived broadleavespublic300	0.0224221	0.00293707
Bayern	Other longlived broadleaves	public	350	BayernOther longlived broadleavespublic350	0.0186824	0
Bayern	Other longlived broadleaves	public	400	BayernOther longlived broadleavespublic400	0.0104807	0
Bayern	Other longlived broadleaves	public	450	BayernOther longlived broadleavespublic450	0.0157806	0.00298084
Bayern	Other longlived broadleaves	public	500	BayernOther longlived broadleavespublic500	0.0305394	0
Bayern	Other longlived broadleaves	public	550	BayernOther longlived broadleavespublic550	0.0170382	0.0110609
Bayern	Other longlived broadleaves	public	600	BayernOther longlived broadleavespublic600
Bayern	Other longlived broadleaves	public	650	BayernOther longlived broadleavespublic650
Bayern	Other longlived broadleaves	public	700	BayernOther longlived broadleavespublic700
Bayern	Other longlived broadleaves	public	750	BayernOther longlived broadleavespublic750
Bayern	Other longlived broadleaves	public	800	BayernOther longlived broadleavespublic800
Bayern	Other longlived broadleaves	public	850	BayernOther longlived broadleavespublic850
Bayern	Other longlived broadleaves	public	1200	BayernOther longlived broadleavespublic1200
Bayern	Other shortlived broadleaves	private	50	BayernOther shortlived broadleavesprivate50	0.0440217	0.0051162
Bayern	Other shortlived broadleaves	private	100	BayernOther shortlived broadleavesprivate100	0.0187463	0.0127794
Bayern	Other shortlived broadleaves	private	150	BayernOther shortlived broadleavesprivate150	0.0215728	0.00769339
Bayern	Other shortlived broadleaves	private	200	BayernOther shortlived broadleavesprivate200	0.0183127	0.0044636
Bayern	Other shortlived broadleaves	private	250	BayernOther shortlived broadleavesprivate250	0.0141552	0.0050064
Bayern	Other shortlived broadleaves	private	300	BayernOther shortlived broadleavesprivate300	0.0152969	0.00227887
Bayern	Other shortlived broadleaves	private	350	BayernOther shortlived broadleavesprivate350	0.018067	0.00104658
Bayern	Other shortlived broadleaves	private	400	BayernOther shortlived broadleavesprivate400	0.0190062	0.00486713
Bayern	Other shortlived broadleaves	private	450	BayernOther shortlived broadleavesprivate450	0.0187463	0.00350298
Bayern	Other shortlived broadleaves	private	500	BayernOther shortlived broadleavesprivate500	0.0161205	0
Bayern	Other shortlived broadleaves	private	550	BayernOther shortlived broadleavesprivate550	0	0
Bayern	Other shortlived broadleaves	private	600	BayernOther shortlived broadleavesprivate600	0	0
Bayern	Other shortlived broadleaves	private	650	BayernOther shortlived broadleavesprivate650
Bayern	Other shortlived broadleaves	private	700	BayernOther shortlived broadleavesprivate700	0.0198671	0.0198671
Bayern	Other shortlived broadleaves	private	750	BayernOther shortlived broadleavesprivate750
Bayern	Other shortlived broadleaves	private	800	BayernOther shortlived broadleavesprivate800
Bayern	Other shortlived broadleaves	private	850	BayernOther shortlived broadleavesprivate850
Bayern	Other shortlived broadleaves	private	900	BayernOther shortlived broadleavesprivate900
Bayern	Other shortlived broadleaves	private	950	BayernOther shortlived broadleavesprivate950
Bayern	Other shortlived broadleaves	private	1000	BayernOther shortlived broadleavesprivate1000
Bayern	Other shortlived broadleaves	private	1050	BayernOther shortlived broadleavesprivate1050
Bayern	Other shortlived broadleaves	private	1200	BayernOther shortlived broadleavesprivate1200
Bayern	Other shortlived broadleaves	private	1300	BayernOther shortlived broadleavesprivate1300
Bayern	Other shortlived broadleaves	public	50	BayernOther shortlived broadleavespublic50	0.0337131	0.0174353
Bayern	Other shortlived broadleaves	public	100	BayernOther shortlived broadleavespublic100	0.0170382	0.0233617
Bayern	Other shortlived broadleaves	public	150	BayernOther shortlived broadleavespublic150	0.0334157	0.0144655
Bayern	Other shortlived broadleaves	public	200	BayernOther shortlived broadleavespublic200	0.0169178	0.00399254
Bayern	Other shortlived broadleaves	public	250	BayernOther shortlived broadleavespublic250	0.0121854	0.00193992
Bayern	Other shortlived broadleaves	public	300	BayernOther shortlived broadleavespublic300	0.0254534	0.00229631
Bayern	Other shortlived broadleaves	public	350	BayernOther shortlived broadleavespublic350	0.0198671	0
Bayern	Other shortlived broadleaves	public	400	BayernOther shortlived broadleavespublic400	0.0187463	0
Bayern	Other shortlived broadleaves	public	450	BayernOther shortlived broadleavespublic450	0.0132644	0
Bayern	Other shortlived broadleaves	public	500	BayernOther shortlived broadleavespublic500
Bayern	Other shortlived broadleaves	public	550	BayernOther shortlived broadleavespublic550
Bayern	Other shortlived broadleaves	public	600	BayernOther shortlived broadleavespublic600
Bayern	Other shortlived broadleaves	public	650	BayernOther shortlived broadleavespublic650
Bayern	Other shortlived broadleaves	public	750	BayernOther shortlived broadleavespublic750
Bayern	Picea abies	private	50	BayernPicea abiesprivate50	0.0330875	0.00902007
Bayern	Picea abies	private	100	BayernPicea abiesprivate100	0.0365229	0.005076
Bayern	Picea abies	private	150	BayernPicea abiesprivate150	0.0307665	0.00246278
Bayern	Picea abies	private	200	BayernPicea abiesprivate200	0.0287187	0.00150382
Bayern	Picea abies	private	250	BayernPicea abiesprivate250	0.0305212	0.000829536
Bayern	Picea abies	private	300	BayernPicea abiesprivate300	0.0344241	0.000544463
Bayern	Picea abies	private	350	BayernPicea abiesprivate350	0.035516	0.000331132
Bayern	Picea abies	private	400	BayernPicea abiesprivate400	0.0392829	0.000180083
Bayern	Picea abies	private	450	BayernPicea abiesprivate450	0.0403331	0.000473822
Bayern	Picea abies	private	500	BayernPicea abiesprivate500	0.0379868	0.000256487
Bayern	Picea abies	private	550	BayernPicea abiesprivate550	0.0429948	0.000570452
Bayern	Picea abies	private	600	BayernPicea abiesprivate600	0.0424068	0
Bayern	Picea abies	private	650	BayernPicea abiesprivate650	0.0416893	0
Bayern	Picea abies	private	700	BayernPicea abiesprivate700	0.035151	0
Bayern	Picea abies	private	750	BayernPicea abiesprivate750	0.0376681	0
Bayern	Picea abies	private	800	BayernPicea abiesprivate800	0.0356399	0.00219548
Bayern	Picea abies	private	850	BayernPicea abiesprivate850	0.0313436	0
Bayern	Picea abies	private	900	BayernPicea abiesprivate900	0.0283583	0
Bayern	Picea abies	private	950	BayernPicea abiesprivate950
Bayern	Picea abies	private	1000	BayernPicea abiesprivate1000
Bayern	Picea abies	private	1050	BayernPicea abiesprivate1050
Bayern	Picea abies	public	50	BayernPicea abiespublic50	0.0184246	0.013521
Bayern	Picea abies	public	100	BayernPicea abiespublic100	0.0237803	0.00794285
Bayern	Picea abies	public	150	BayernPicea abiespublic150	0.0268813	0.00482272
Bayern	Picea abies	public	200	BayernPicea abiespublic200	0.0297698	0.00321399
Bayern	Picea abies	public	250	BayernPicea abiespublic250	0.0338856	0.00293568
Bayern	Picea abies	public	300	BayernPicea abiespublic300	0.0369429	0.00275373
Bayern	Picea abies	public	350	BayernPicea abiespublic350	0.0402006	0.00150399
Bayern	Picea abies	public	400	BayernPicea abiespublic400	0.0394676	0.00131125
Bayern	Picea abies	public	450	BayernPicea abiespublic450	0.0384366	0.00130946
Bayern	Picea abies	public	500	BayernPicea abiespublic500	0.0429454	0.00227621
Bayern	Picea abies	public	550	BayernPicea abiespublic550	0.0430259	0.00154443
Bayern	Picea abies	public	600	BayernPicea abiespublic600	0.0410591	0.00137838
Bayern	Picea abies	public	650	BayernPicea abiespublic650	0.036511	0.000760171
Bayern	Picea abies	public	700	BayernPicea abiespublic700	0.0227391	0.00137838
Bayern	Picea abies	public	750	BayernPicea abiespublic750	0.0235591	0.00623253
Bayern	Picea abies	public	800	BayernPicea abiespublic800	0.0248183	0
Bayern	Picea abies	public	850	BayernPicea abiespublic850	0.0165666	0.0165666
Bayern	Picea abies	public	900	BayernPicea abiespublic900
Bayern	Picea abies	public	950	BayernPicea abiespublic950
Bayern	Picea abies	public	1050	BayernPicea abiespublic1050
Bayern	Picea abies	public	1100	BayernPicea abiespublic1100
Bayern	Picea abies	public	1150	BayernPicea abiespublic1150
Bayern	Picea abies	public	1200	BayernPicea abiespublic1200
Bayern	Picea abies	public	1350	BayernPicea abiespublic1350
Bayern	Pinus nigra	private	200	BayernPinus nigraprivate200
Bayern	Pinus nigra	private	250	BayernPinus nigraprivate250
Bayern	Pinus nigra	private	300	BayernPinus nigraprivate300
Bayern	Pinus nigra	private	350	BayernPinus nigraprivate350
Bayern	Pinus nigra	private	400	BayernPinus nigraprivate400
Bayern	Pinus nigra	private	450	BayernPinus nigraprivate450
Bayern	Pinus sylvestris	private	50	BayernPinus sylvestrisprivate50	0.0405127	0.0232567
Bayern	Pinus sylvestris	private	100	BayernPinus sylvestrisprivate100	0.0480196	0.00753808
Bayern	Pinus sylvestris	private	150	BayernPinus sylvestrisprivate150	0.0288871	0.00619599
Bayern	Pinus sylvestris	private	200	BayernPinus sylvestrisprivate200	0.019366	0.00276691
Bayern	Pinus sylvestris	private	250	BayernPinus sylvestrisprivate250	0.0163169	0.00118978
Bayern	Pinus sylvestris	private	300	BayernPinus sylvestrisprivate300	0.0156821	0.00108305
Bayern	Pinus sylvestris	private	350	BayernPinus sylvestrisprivate350	0.0151344	0.00038592
Bayern	Pinus sylvestris	private	400	BayernPinus sylvestrisprivate400	0.0167756	0.000878955
Bayern	Pinus sylvestris	private	450	BayernPinus sylvestrisprivate450	0.0158552	0.00100251
Bayern	Pinus sylvestris	private	500	BayernPinus sylvestrisprivate500	0.0221902	0.0010096
Bayern	Pinus sylvestris	private	550	BayernPinus sylvestrisprivate550	0.0113758	0
Bayern	Pinus sylvestris	private	600	BayernPinus sylvestrisprivate600	0.0192283	0.00604412
Bayern	Pinus sylvestris	private	650	BayernPinus sylvestrisprivate650
Bayern	Pinus sylvestris	private	700	BayernPinus sylvestrisprivate700
Bayern	Pinus sylvestris	private	750	BayernPinus sylvestrisprivate750
Bayern	Pinus sylvestris	public	50	BayernPinus sylvestrispublic50	0.0330875	0.0152969
Bayern	Pinus sylvestris	public	100	BayernPinus sylvestrispublic100	0.0495199	0.00826534
Bayern	Pinus sylvestris	public	150	BayernPinus sylvestrispublic150	0.0340924	0.00773502
Bayern	Pinus sylvestris	public	200	BayernPinus sylvestrispublic200	0.0367761	0.00335915
Bayern	Pinus sylvestris	public	250	BayernPinus sylvestrispublic250	0.0281469	0.00220031
Bayern	Pinus sylvestris	public	300	BayernPinus sylvestrispublic300	0.0262132	0.00138076
Bayern	Pinus sylvestris	public	350	BayernPinus sylvestrispublic350	0.0236561	0.000647042
Bayern	Pinus sylvestris	public	400	BayernPinus sylvestrispublic400	0.0199093	0.00156131
Bayern	Pinus sylvestris	public	450	BayernPinus sylvestrispublic450	0.0344412	0
Bayern	Pinus sylvestris	public	500	BayernPinus sylvestrispublic500	0.0147324	0.00173766
Bayern	Pinus sylvestris	public	550	BayernPinus sylvestrispublic550	0.026827	0
Bayern	Pinus sylvestris	public	600	BayernPinus sylvestrispublic600
Bayern	Pinus sylvestris	public	650	BayernPinus sylvestrispublic650
Bayern	Pinus sylvestris	public	700	BayernPinus sylvestrispublic700
Bayern	Quercus robur+petraea	private	50	BayernQuercus robur+petraeaprivate50	0.00926585	0.00926585
Bayern	Quercus robur+petraea	private	100	BayernQuercus robur+petraeaprivate100	0.0270705	0.00938673
Bayern	Quercus robur+petraea	private	150	BayernQuercus robur+petraeaprivate150	0.0182104	0.003711
Bayern	Quercus robur+petraea	private	200	BayernQuercus robur+petraeaprivate200	0.0134013	0.00195893
Bayern	Quercus robur+petraea	private	250	BayernQuercus robur+petraeaprivate250	0.0158872	0.00180837
Bayern	Quercus robur+petraea	private	300	BayernQuercus robur+petraeaprivate300	0.0120109	0.000815998
Bayern	Quercus robur+petraea	private	350	BayernQuercus robur+petraeaprivate350	0.0127435	0.00046393
Bayern	Quercus robur+petraea	private	400	BayernQuercus robur+petraeaprivate400	0.0169081	0.000424539
Bayern	Quercus robur+petraea	private	450	BayernQuercus robur+petraeaprivate450	0.0114535	0.00104113
Bayern	Quercus robur+petraea	private	500	BayernQuercus robur+petraeaprivate500	0.0171467	0.000589798
Bayern	Quercus robur+petraea	private	550	BayernQuercus robur+petraeaprivate550	0.0123528	0.00196534
Bayern	Quercus robur+petraea	private	600	BayernQuercus robur+petraeaprivate600	0.0111848	0.00106896
Bayern	Quercus robur+petraea	private	650	BayernQuercus robur+petraeaprivate650	0.0051825	0
Bayern	Quercus robur+petraea	private	700	BayernQuercus robur+petraeaprivate700	0.00776584	0
Bayern	Quercus robur+petraea	private	750	BayernQuercus robur+petraeaprivate750	0.00819009	0
Bayern	Quercus robur+petraea	private	800	BayernQuercus robur+petraeaprivate800	0.0248183	0
Bayern	Quercus robur+petraea	private	850	BayernQuercus robur+petraeaprivate850	0.00797232	0
Bayern	Quercus robur+petraea	private	900	BayernQuercus robur+petraeaprivate900
Bayern	Quercus robur+petraea	private	1000	BayernQuercus robur+petraeaprivate1000
Bayern	Quercus robur+petraea	private	1050	BayernQuercus robur+petraeaprivate1050
Bayern	Quercus robur+petraea	private	1100	BayernQuercus robur+petraeaprivate1100
Bayern	Quercus robur+petraea	private	1150	BayernQuercus robur+petraeaprivate1150
Bayern	Quercus robur+petraea	public	50	BayernQuercus robur+petraeapublic50	0.0242143	0.00905592
Bayern	Quercus robur+petraea	public	100	BayernQuercus robur+petraeapublic100	0.0117092	0.00453592
Bayern	Quercus robur+petraea	public	150	BayernQuercus robur+petraeapublic150	0.0289087	0.00170798
Bayern	Quercus robur+petraea	public	200	BayernQuercus robur+petraeapublic200	0.0367761	0.00210313
Bayern	Quercus robur+petraea	public	250	BayernQuercus robur+petraeapublic250	0.0177455	0
Bayern	Quercus robur+petraea	public	300	BayernQuercus robur+petraeapublic300	0.0177455	0
Bayern	Quercus robur+petraea	public	350	BayernQuercus robur+petraeapublic350	0.0128007	0.00110437
Bayern	Quercus robur+petraea	public	400	BayernQuercus robur+petraeapublic400	0.0113298	0
Bayern	Quercus robur+petraea	public	450	BayernQuercus robur+petraeapublic450	0.0114848	0.00369728
Bayern	Quercus robur+petraea	public	500	BayernQuercus robur+petraeapublic500	0.00720598	0.00235028
Bayern	Quercus robur+petraea	public	550	BayernQuercus robur+petraeapublic550	0.0117092	0.00376692
Bayern	Quercus robur+petraea	public	600	BayernQuercus robur+petraeapublic600	0.0258952	0
Bayern	Quercus robur+petraea	public	650	BayernQuercus robur+petraeapublic650	0.0397355	0
Bayern	Quercus robur+petraea	public	700	BayernQuercus robur+petraeapublic700
Bayern	Quercus robur+petraea	public	750	BayernQuercus robur+petraeapublic750	0.0283583	0
Bayern	Quercus robur+petraea	public	800	BayernQuercus robur+petraeapublic800
Bayern	Quercus robur+petraea	public	850	BayernQuercus robur+petraeapublic850
Bayern	Quercus robur+petraea	public	900	BayernQuercus robur+petraeapublic900
Bayern	Quercus robur+petraea	public	950	BayernQuercus robur+petraeapublic950
Bayern	Quercus robur+petraea	public	1000	BayernQuercus robur+petraeapublic1000
Bayern	Quercus robur+petraea	public	1050	BayernQuercus robur+petraeapublic1050
Bayern	Quercus robur+petraea	public	1100	BayernQuercus robur+petraeapublic1100
Bayern	Quercus robur+petraea	public	1150	BayernQuercus robur+petraeapublic1150
Bayern	Quercus robur+petraea	public	1200	BayernQuercus robur+petraeapublic1200
Bayern	Quercus robur+petraea	public	1250	BayernQuercus robur+petraeapublic1250
Castilla	Betula spp.	all	50	CastillaBetula spp.all50
Castilla	Betula spp.	all	100	CastillaBetula spp.all100	0.00719319	0.00719319
Castilla	Betula spp.	all	150	CastillaBetula spp.all150	0.0323223	0
Castilla	Betula spp.	all	200	CastillaBetula spp.all200	0.0132577	0
Castilla	Betula spp.	all	250	CastillaBetula spp.all250
Castilla	Betula spp.	all	300	CastillaBetula spp.all300	0	0.0156615
Castilla	Betula spp.	all	350	CastillaBetula spp.all350
Castilla	Betula spp.	all	400	CastillaBetula spp.all400
Castilla	Betula spp.	all	450	CastillaBetula spp.all450
Castilla	Betula spp.	all	500	CastillaBetula spp.all500
Castilla	Betula spp.	all	550	CastillaBetula spp.all550
Castilla	Betula spp.	all	650	CastillaBetula spp.all650
Castilla	Betula spp.	all	700	CastillaBetula spp.all700
Castilla	Betula spp.	all	750	CastillaBetula spp.all750
Castilla	Fagus sylvatica	all	50	CastillaFagus sylvaticaall50	0.00842768	0.0047233
Castilla	Fagus sylvatica	all	100	CastillaFagus sylvaticaall100	0.00470004	0.00350294
Castilla	Fagus sylvatica	all	150	CastillaFagus sylvaticaall150	0.002908	0.00256523
Castilla	Fagus sylvatica	all	200	CastillaFagus sylvaticaall200	0.00236078	0.00188389
Castilla	Fagus sylvatica	all	250	CastillaFagus sylvaticaall250	0.00158559	0.00128626
Castilla	Fagus sylvatica	all	300	CastillaFagus sylvaticaall300	0.00181421	0.00198087
Castilla	Fagus sylvatica	all	350	CastillaFagus sylvaticaall350	0.00255845	0.0020412
Castilla	Fagus sylvatica	all	400	CastillaFagus sylvaticaall400	0.00172442	0.00230628
Castilla	Fagus sylvatica	all	450	CastillaFagus sylvaticaall450	0.00157585	0.00253411
Castilla	Fagus sylvatica	all	500	CastillaFagus sylvaticaall500	0.000994689	0.00199994
Castilla	Fagus sylvatica	all	550	CastillaFagus sylvaticaall550	0.000718253	0.000718253
Castilla	Fagus sylvatica	all	600	CastillaFagus sylvaticaall600	0.00258133	0.00523513
Castilla	Fagus sylvatica	all	650	CastillaFagus sylvaticaall650	0.00384124	0
Castilla	Fagus sylvatica	all	700	CastillaFagus sylvaticaall700	0.00208419	0.0132577
Castilla	Fagus sylvatica	all	750	CastillaFagus sylvaticaall750	0.00401961	0.00401961
Castilla	Fagus sylvatica	all	800	CastillaFagus sylvaticaall800	0	0.00557217
Castilla	Fagus sylvatica	all	850	CastillaFagus sylvaticaall850	0	0.0147687
Castilla	Fagus sylvatica	all	900	CastillaFagus sylvaticaall900
Castilla	Fagus sylvatica	all	950	CastillaFagus sylvaticaall950
Castilla	Fagus sylvatica	all	1000	CastillaFagus sylvaticaall1000
Castilla	Fagus sylvatica	all	1050	CastillaFagus sylvaticaall1050
Castilla	Fagus sylvatica	all	1100	CastillaFagus sylvaticaall1100
Castilla	Fagus sylvatica	all	1250	CastillaFagus sylvaticaall1250
Castilla	Fagus sylvatica	all	1300	CastillaFagus sylvaticaall1300
Castilla	Fagus sylvatica	all	1500	CastillaFagus sylvaticaall1500
Castilla	Other conifers	all	50	CastillaOther conifersall50	0.00583296	0.00319599
Castilla	Other conifers	all	100	CastillaOther conifersall100	0.00796752	0.00151879
Castilla	Other conifers	all	150	CastillaOther conifersall150	0.00866142	0.000696383
Castilla	Other conifers	all	200	CastillaOther conifersall200	0.0104781	0.000591552
Castilla	Other conifers	all	250	CastillaOther conifersall250	0.0106499	0.000343968
Castilla	Other conifers	all	300	CastillaOther conifersall300	0.0109142	0.000689647
Castilla	Other conifers	all	350	CastillaOther conifersall350	0.0136547	0.000402306
Castilla	Other conifers	all	400	CastillaOther conifersall400	0.0119865	0.000417838
Castilla	Other conifers	all	450	CastillaOther conifersall450	0.0121403	0.000351176
Castilla	Other conifers	all	500	CastillaOther conifersall500	0.0126512	0.000370724
Castilla	Other conifers	all	550	CastillaOther conifersall550	0.0105258	0
Castilla	Other conifers	all	600	CastillaOther conifersall600	0.0211464	0.00274503
Castilla	Other conifers	all	650	CastillaOther conifersall650	0.0086278	0
Castilla	Other conifers	all	700	CastillaOther conifersall700	0.0234807	0.00352813
Castilla	Other conifers	all	750	CastillaOther conifersall750	0.0178168	0
Castilla	Other conifers	all	800	CastillaOther conifersall800
Castilla	Other conifers	all	850	CastillaOther conifersall850
Castilla	Other conifers	all	900	CastillaOther conifersall900
Castilla	Other conifers	all	950	CastillaOther conifersall950
Castilla	Other conifers	all	1000	CastillaOther conifersall1000
Castilla	Other conifers	all	1200	CastillaOther conifersall1200
Castilla	Other conifers	all	1250	CastillaOther conifersall1250
Castilla	Other longlived broadleaves	all	50	CastillaOther longlived broadleavesall50	0.010959	0.00461301
Castilla	Other longlived broadleaves	all	100	CastillaOther longlived broadleavesall100	0.00890513	0.00232938
Castilla	Other longlived broadleaves	all	150	CastillaOther longlived broadleavesall150	0.00812736	0.00220849
Castilla	Other longlived broadleaves	all	200	CastillaOther longlived broadleavesall200	0.0081523	0.00147894
Castilla	Other longlived broadleaves	all	250	CastillaOther longlived broadleavesall250	0.00694965	0.00185743
Castilla	Other longlived broadleaves	all	300	CastillaOther longlived broadleavesall300	0.00495033	0.00238243
Castilla	Other longlived broadleaves	all	350	CastillaOther longlived broadleavesall350	0.00312109	0.00186028
Castilla	Other longlived broadleaves	all	400	CastillaOther longlived broadleavesall400	0.00485233	0.00250056
Castilla	Other longlived broadleaves	all	450	CastillaOther longlived broadleavesall450	0.00243606	0.00223065
Castilla	Other longlived broadleaves	all	500	CastillaOther longlived broadleavesall500	0.00209681	0.00289525
Castilla	Other longlived broadleaves	all	550	CastillaOther longlived broadleavesall550	0.00258133	0.000364482
Castilla	Other longlived broadleaves	all	600	CastillaOther longlived broadleavesall600	0.00332487	0.00276255
Castilla	Other longlived broadleaves	all	650	CastillaOther longlived broadleavesall650	0.00759931	0.00104892
Castilla	Other longlived broadleaves	all	700	CastillaOther longlived broadleavesall700	0.00367803	0.00243606
Castilla	Other longlived broadleaves	all	750	CastillaOther longlived broadleavesall750	0	0.00224643
Castilla	Other longlived broadleaves	all	800	CastillaOther longlived broadleavesall800	0.00158741	0
Castilla	Other longlived broadleaves	all	850	CastillaOther longlived broadleavesall850	0.0020352	0
Castilla	Other longlived broadleaves	all	900	CastillaOther longlived broadleavesall900	0	0.00326223
Castilla	Other longlived broadleaves	all	950	CastillaOther longlived broadleavesall950	0.00401961	0.00821801
Castilla	Other longlived broadleaves	all	1000	CastillaOther longlived broadleavesall1000	0	0
Castilla	Other longlived broadleaves	all	1050	CastillaOther longlived broadleavesall1050	0	0.00719319
Castilla	Other longlived broadleaves	all	1100	CastillaOther longlived broadleavesall1100
Castilla	Other longlived broadleaves	all	1150	CastillaOther longlived broadleavesall1150
Castilla	Other longlived broadleaves	all	1200	CastillaOther longlived broadleavesall1200
Castilla	Other longlived broadleaves	all	1250	CastillaOther longlived broadleavesall1250
Castilla	Other longlived broadleaves	all	1300	CastillaOther longlived broadleavesall1300
Castilla	Other longlived broadleaves	all	1350	CastillaOther longlived broadleavesall1350
Castilla	Other longlived broadleaves	all	1400	CastillaOther longlived broadleavesall1400
Castilla	Other longlived broadleaves	all	1450	CastillaOther longlived broadleavesall1450
Castilla	Other longlived broadleaves	all	1500	CastillaOther longlived broadleavesall1500
Castilla	Other longlived broadleaves	all	1650	CastillaOther longlived broadleavesall1650
Castilla	Other longlived broadleaves	all	1700	CastillaOther longlived broadleavesall1700
Castilla	Other longlived broadleaves	all	1800	CastillaOther longlived broadleavesall1800
Castilla	Other longlived broadleaves	all	2200	CastillaOther longlived broadleavesall2200
Castilla	Other longlived broadleaves	all	2300	CastillaOther longlived broadleavesall2300
Castilla	Other shortlived broadleaves	all	50	CastillaOther shortlived broadleavesall50	0.0105199	0.0146573
Castilla	Other shortlived broadleaves	all	100	CastillaOther shortlived broadleavesall100	0.0147016	0.00974246
Castilla	Other shortlived broadleaves	all	150	CastillaOther shortlived broadleavesall150	0.022771	0.00880582
Castilla	Other shortlived broadleaves	all	200	CastillaOther shortlived broadleavesall200	0.0374795	0.00346757
Castilla	Other shortlived broadleaves	all	250	CastillaOther shortlived broadleavesall250	0.0459876	0.00338115
Castilla	Other shortlived broadleaves	all	300	CastillaOther shortlived broadleavesall300	0.0453369	0.00268424
Castilla	Other shortlived broadleaves	all	350	CastillaOther shortlived broadleavesall350	0.0486615	0.00191514
Castilla	Other shortlived broadleaves	all	400	CastillaOther shortlived broadleavesall400	0.052871	0.00255593
Castilla	Other shortlived broadleaves	all	450	CastillaOther shortlived broadleavesall450	0.0334945	0.00104892
Castilla	Other shortlived broadleaves	all	500	CastillaOther shortlived broadleavesall500	0.0203674	0.00167981
Castilla	Other shortlived broadleaves	all	550	CastillaOther shortlived broadleavesall550	0.0152019	0.00479969
Castilla	Other shortlived broadleaves	all	600	CastillaOther shortlived broadleavesall600	0.025832	0
Castilla	Other shortlived broadleaves	all	650	CastillaOther shortlived broadleavesall650	0.0107781	0
Castilla	Other shortlived broadleaves	all	700	CastillaOther shortlived broadleavesall700	0	0
Castilla	Other shortlived broadleaves	all	750	CastillaOther shortlived broadleavesall750	0	0.00750515
Castilla	Other shortlived broadleaves	all	800	CastillaOther shortlived broadleavesall800
Castilla	Other shortlived broadleaves	all	850	CastillaOther shortlived broadleavesall850
Castilla	Other shortlived broadleaves	all	900	CastillaOther shortlived broadleavesall900
Castilla	Other shortlived broadleaves	all	950	CastillaOther shortlived broadleavesall950
Castilla	Other shortlived broadleaves	all	1000	CastillaOther shortlived broadleavesall1000
Castilla	Other shortlived broadleaves	all	1050	CastillaOther shortlived broadleavesall1050
Castilla	Other shortlived broadleaves	all	1100	CastillaOther shortlived broadleavesall1100
Castilla	Other shortlived broadleaves	all	1150	CastillaOther shortlived broadleavesall1150
Castilla	Other shortlived broadleaves	all	1200	CastillaOther shortlived broadleavesall1200
Castilla	Other shortlived broadleaves	all	1300	CastillaOther shortlived broadleavesall1300
Castilla	Other shortlived broadleaves	all	1600	CastillaOther shortlived broadleavesall1600
Castilla	Picea abies	all	100	CastillaPicea abiesall100	0	0
Castilla	Picea abies	all	150	CastillaPicea abiesall150	0	0
Castilla	Pinus halepensis	all	50	CastillaPinus halepensisall50	0.0153521	0
Castilla	Pinus halepensis	all	100	CastillaPinus halepensisall100	0.00627971	0
Castilla	Pinus halepensis	all	150	CastillaPinus halepensisall150	0.0201888	0
Castilla	Pinus halepensis	all	200	CastillaPinus halepensisall200	0.023269	0
Castilla	Pinus halepensis	all	250	CastillaPinus halepensisall250
Castilla	Pinus nigra	all	50	CastillaPinus nigraall50	0.00909533	0.00120832
Castilla	Pinus nigra	all	100	CastillaPinus nigraall100	0.011926	0.000619864
Castilla	Pinus nigra	all	150	CastillaPinus nigraall150	0.015095	0.0002676
Castilla	Pinus nigra	all	200	CastillaPinus nigraall200	0.0122663	0.000371786
Castilla	Pinus nigra	all	250	CastillaPinus nigraall250	0.0111248	0.00047823
Castilla	Pinus nigra	all	300	CastillaPinus nigraall300	0.0112698	0.00053266
Castilla	Pinus nigra	all	350	CastillaPinus nigraall350	0.00367803	0
Castilla	Pinus nigra	all	400	CastillaPinus nigraall400	0.00616782	0
Castilla	Pinus nigra	all	450	CastillaPinus nigraall450	0.0156615	0
Castilla	Pinus nigra	all	500	CastillaPinus nigraall500
Castilla	Pinus nigra	all	550	CastillaPinus nigraall550
Castilla	Pinus nigra	all	600	CastillaPinus nigraall600
Castilla	Pinus nigra	all	700	CastillaPinus nigraall700
Castilla	Pinus nigra	all	800	CastillaPinus nigraall800
Castilla	Pinus nigra	all	850	CastillaPinus nigraall850
Castilla	Pinus nigra	all	900	CastillaPinus nigraall900
Castilla	Pinus pinaster	all	50	CastillaPinus pinasterall50	0.0365241	0.00815211
Castilla	Pinus pinaster	all	100	CastillaPinus pinasterall100	0.0280384	0.00478606
Castilla	Pinus pinaster	all	150	CastillaPinus pinasterall150	0.0244415	0.00270669
Castilla	Pinus pinaster	all	200	CastillaPinus pinasterall200	0.019672	0.00263664
Castilla	Pinus pinaster	all	250	CastillaPinus pinasterall250	0.0182953	0.00192188
Castilla	Pinus pinaster	all	300	CastillaPinus pinasterall300	0.0173162	0.00211289
Castilla	Pinus pinaster	all	350	CastillaPinus pinasterall350	0.0181795	0.00153041
Castilla	Pinus pinaster	all	400	CastillaPinus pinasterall400	0.0196345	0.00133472
Castilla	Pinus pinaster	all	450	CastillaPinus pinasterall450	0.0227247	0.00136471
Castilla	Pinus pinaster	all	500	CastillaPinus pinasterall500	0.0280524	0.0012465
Castilla	Pinus pinaster	all	550	CastillaPinus pinasterall550	0.0313884	0.00220823
Castilla	Pinus pinaster	all	600	CastillaPinus pinasterall600	0.0456792	0.00252487
Castilla	Pinus pinaster	all	650	CastillaPinus pinasterall650	0.0485947	0
Castilla	Pinus pinaster	all	700	CastillaPinus pinasterall700	0.0395948	0
Castilla	Pinus pinaster	all	750	CastillaPinus pinasterall750	0.0451881	0
Castilla	Pinus pinaster	all	800	CastillaPinus pinasterall800	0.0472965	0.00639573
Castilla	Pinus pinaster	all	850	CastillaPinus pinasterall850
Castilla	Pinus pinaster	all	900	CastillaPinus pinasterall900
Castilla	Pinus pinaster	all	950	CastillaPinus pinasterall950
Castilla	Pinus pinaster	all	1000	CastillaPinus pinasterall1000
Castilla	Pinus pinaster	all	1100	CastillaPinus pinasterall1100
Castilla	Pinus sylvestris	all	50	CastillaPinus sylvestrisall50	0.0181706	0.00585294
Castilla	Pinus sylvestris	all	100	CastillaPinus sylvestrisall100	0.0173548	0.0026772
Castilla	Pinus sylvestris	all	150	CastillaPinus sylvestrisall150	0.0162142	0.00236201
Castilla	Pinus sylvestris	all	200	CastillaPinus sylvestrisall200	0.0115852	0.00215233
Castilla	Pinus sylvestris	all	250	CastillaPinus sylvestrisall250	0.0110134	0.00212467
Castilla	Pinus sylvestris	all	300	CastillaPinus sylvestrisall300	0.0112148	0.00108346
Castilla	Pinus sylvestris	all	350	CastillaPinus sylvestrisall350	0.0115365	0.00136727
Castilla	Pinus sylvestris	all	400	CastillaPinus sylvestrisall400	0.0138811	0.000858433
Castilla	Pinus sylvestris	all	450	CastillaPinus sylvestrisall450	0.0151192	0.000260985
Castilla	Pinus sylvestris	all	500	CastillaPinus sylvestrisall500	0.0192639	0.000741996
Castilla	Pinus sylvestris	all	550	CastillaPinus sylvestrisall550	0.0184257	0.000671809
Castilla	Pinus sylvestris	all	600	CastillaPinus sylvestrisall600	0.0156615	0
Castilla	Pinus sylvestris	all	650	CastillaPinus sylvestrisall650	0.0220756	0
Castilla	Pinus sylvestris	all	700	CastillaPinus sylvestrisall700	0.0222833	0.00182115
Castilla	Pinus sylvestris	all	750	CastillaPinus sylvestrisall750	0	0
Castilla	Pinus sylvestris	all	800	CastillaPinus sylvestrisall800
Castilla	Pinus sylvestris	all	850	CastillaPinus sylvestrisall850
Castilla	Pinus sylvestris	all	900	CastillaPinus sylvestrisall900
Castilla	Pinus sylvestris	all	950	CastillaPinus sylvestrisall950
Castilla	Pinus sylvestris	all	1100	CastillaPinus sylvestrisall1100
Castilla	Pinus sylvestris	all	1150	CastillaPinus sylvestrisall1150
Castilla	Quercus ilex	all	50	CastillaQuercus ilexall50	0.00564616	0.00151569
Castilla	Quercus ilex	all	100	CastillaQuercus ilexall100	0.00650458	0.000833878
Castilla	Quercus ilex	all	150	CastillaQuercus ilexall150	0.00502506	0.00115858
Castilla	Quercus ilex	all	200	CastillaQuercus ilexall200	0.0035718	0.000821446
Castilla	Quercus ilex	all	250	CastillaQuercus ilexall250	0.0036189	0.000822933
Castilla	Quercus ilex	all	300	CastillaQuercus ilexall300	0.00260463	0.00155416
Castilla	Quercus ilex	all	350	CastillaQuercus ilexall350	0.00123611	0.000616041
Castilla	Quercus ilex	all	400	CastillaQuercus ilexall400	0.00123788	0.00123788
Castilla	Quercus ilex	all	450	CastillaQuercus ilexall450	0.00143008	0.000610252
Castilla	Quercus ilex	all	500	CastillaQuercus ilexall500	0.00263126	0.000236207
Castilla	Quercus ilex	all	550	CastillaQuercus ilexall550	0.00296097	0.000878607
Castilla	Quercus ilex	all	600	CastillaQuercus ilexall600	0.0024779	0.0019771
Castilla	Quercus ilex	all	650	CastillaQuercus ilexall650	0.00217131	0
Castilla	Quercus ilex	all	700	CastillaQuercus ilexall700	0.00186028	0.000616041
Castilla	Quercus ilex	all	750	CastillaQuercus ilexall750	0.00104892	0.00104892
Castilla	Quercus ilex	all	800	CastillaQuercus ilexall800	0.00345767	0
Castilla	Quercus ilex	all	850	CastillaQuercus ilexall850	0.00375787	0
Castilla	Quercus ilex	all	900	CastillaQuercus ilexall900	0	0
Castilla	Quercus ilex	all	950	CastillaQuercus ilexall950	0.00421535	0
Castilla	Quercus ilex	all	1000	CastillaQuercus ilexall1000
Castilla	Quercus ilex	all	1050	CastillaQuercus ilexall1050	0.00821801	0
Castilla	Quercus ilex	all	1100	CastillaQuercus ilexall1100
Castilla	Quercus ilex	all	1150	CastillaQuercus ilexall1150
Castilla	Quercus ilex	all	1200	CastillaQuercus ilexall1200
Castilla	Quercus ilex	all	1250	CastillaQuercus ilexall1250
Castilla	Quercus ilex	all	1300	CastillaQuercus ilexall1300
Castilla	Quercus ilex	all	1350	CastillaQuercus ilexall1350
Castilla	Quercus ilex	all	1400	CastillaQuercus ilexall1400
Castilla	Quercus ilex	all	1500	CastillaQuercus ilexall1500
Castilla	Quercus robur+petraea	all	50	CastillaQuercus robur+petraeaall50	0.0137866	0.00493656
Castilla	Quercus robur+petraea	all	100	CastillaQuercus robur+petraeaall100	0.00601772	0.00206291
Castilla	Quercus robur+petraea	all	150	CastillaQuercus robur+petraeaall150	0.00358908	0.00481638
Castilla	Quercus robur+petraea	all	200	CastillaQuercus robur+petraeaall200	0.000963331	0.000963331
Castilla	Quercus robur+petraea	all	250	CastillaQuercus robur+petraeaall250	0.00151518	0.000301103
Castilla	Quercus robur+petraea	all	300	CastillaQuercus robur+petraeaall300	0.00164784	0
Castilla	Quercus robur+petraea	all	350	CastillaQuercus robur+petraeaall350	0.00414802	0
Castilla	Quercus robur+petraea	all	400	CastillaQuercus robur+petraeaall400	0.00106178	0
Castilla	Quercus robur+petraea	all	450	CastillaQuercus robur+petraeaall450	0.00314376	0.00103636
Castilla	Quercus robur+petraea	all	500	CastillaQuercus robur+petraeaall500	0.00690615	0.00224643
Castilla	Quercus robur+petraea	all	550	CastillaQuercus robur+petraeaall550	0.00164784	0
Castilla	Quercus robur+petraea	all	600	CastillaQuercus robur+petraeaall600	0	0.00523513
Castilla	Quercus robur+petraea	all	650	CastillaQuercus robur+petraeaall650	0	0
Castilla	Quercus robur+petraea	all	700	CastillaQuercus robur+petraeaall700	0.00218962	0
Castilla	Quercus robur+petraea	all	750	CastillaQuercus robur+petraeaall750	0	0
Castilla	Quercus robur+petraea	all	800	CastillaQuercus robur+petraeaall800	0	0
Castilla	Quercus robur+petraea	all	850	CastillaQuercus robur+petraeaall850	0	0.00523513
Castilla	Quercus robur+petraea	all	900	CastillaQuercus robur+petraeaall900
Castilla	Quercus robur+petraea	all	950	CastillaQuercus robur+petraeaall950	0	0
Castilla	Quercus robur+petraea	all	1000	CastillaQuercus robur+petraeaall1000	0	0
Castilla	Quercus robur+petraea	all	1050	CastillaQuercus robur+petraeaall1050
Castilla	Quercus robur+petraea	all	1100	CastillaQuercus robur+petraeaall1100	0	0
Castilla	Quercus robur+petraea	all	1150	CastillaQuercus robur+petraeaall1150
Castilla	Quercus robur+petraea	all	1200	CastillaQuercus robur+petraeaall1200
Castilla	Quercus robur+petraea	all	1250	CastillaQuercus robur+petraeaall1250
Castilla	Quercus robur+petraea	all	1300	CastillaQuercus robur+petraeaall1300
Castilla	Quercus robur+petraea	all	1350	CastillaQuercus robur+petraeaall1350
Castilla	Quercus robur+petraea	all	1400	CastillaQuercus robur+petraeaall1400
Castilla	Quercus robur+petraea	all	1450	CastillaQuercus robur+petraeaall1450
Castilla	Quercus robur+petraea	all	1550	CastillaQuercus robur+petraeaall1550
Castilla	Quercus robur+petraea	all	1600	CastillaQuercus robur+petraeaall1600
Castilla	Quercus robur+petraea	all	1650	CastillaQuercus robur+petraeaall1650
Castilla	Quercus robur+petraea	all	1850	CastillaQuercus robur+petraeaall1850
Catalonia	Abies alba	all	50	CataloniaAbies albaall50	0	0.00787117
Catalonia	Abies alba	all	100	CataloniaAbies albaall100	0.00208264	0.00208264
Catalonia	Abies alba	all	150	CataloniaAbies albaall150	0.00128654	0.00171923
Catalonia	Abies alba	all	200	CataloniaAbies albaall200	0.00132521	0.0047201
Catalonia	Abies alba	all	250	CataloniaAbies albaall250	0.0019363	0.00716057
Catalonia	Abies alba	all	300	CataloniaAbies albaall300	0.00141753	0.0043166
Catalonia	Abies alba	all	350	CataloniaAbies albaall350	0.0012156	0.00559502
Catalonia	Abies alba	all	400	CataloniaAbies albaall400	0.0015782	0.00591749
Catalonia	Abies alba	all	450	CataloniaAbies albaall450	0.0016625	0.0063879
Catalonia	Abies alba	all	500	CataloniaAbies albaall500	0.00226837	0.00150631
Catalonia	Abies alba	all	550	CataloniaAbies albaall550	0.00262907	0.00811271
Catalonia	Abies alba	all	600	CataloniaAbies albaall600	0	0.0173478
Catalonia	Abies alba	all	650	CataloniaAbies albaall650	0.00308969	0
Catalonia	Abies alba	all	700	CataloniaAbies albaall700	0.00359335	0.0239103
Catalonia	Abies alba	all	750	CataloniaAbies albaall750	0	0
Catalonia	Abies alba	all	800	CataloniaAbies albaall800
Catalonia	Abies alba	all	850	CataloniaAbies albaall850	0	0
Catalonia	Abies alba	all	900	CataloniaAbies albaall900
Catalonia	Abies alba	all	950	CataloniaAbies albaall950
Catalonia	Abies alba	all	1000	CataloniaAbies albaall1000
Catalonia	Betula spp.	all	50	CataloniaBetula spp.all50	0	0.00732591
Catalonia	Betula spp.	all	100	CataloniaBetula spp.all100	0	0.00590917
Catalonia	Betula spp.	all	150	CataloniaBetula spp.all150	0	0.00924802
Catalonia	Betula spp.	all	200	CataloniaBetula spp.all200	0	0.00555584
Catalonia	Betula spp.	all	250	CataloniaBetula spp.all250	0	0.013165
Catalonia	Betula spp.	all	300	CataloniaBetula spp.all300	0	0.0228706
Catalonia	Betula spp.	all	350	CataloniaBetula spp.all350
Catalonia	Betula spp.	all	400	CataloniaBetula spp.all400
Catalonia	Betula spp.	all	500	CataloniaBetula spp.all500
Catalonia	Betula spp.	all	550	CataloniaBetula spp.all550
Catalonia	Eucalyptus globulus	all	50	CataloniaEucalyptus globulusall50
Catalonia	Eucalyptus globulus	all	150	CataloniaEucalyptus globulusall150
Catalonia	Eucalyptus globulus	all	200	CataloniaEucalyptus globulusall200
Catalonia	Eucalyptus globulus	all	350	CataloniaEucalyptus globulusall350
Catalonia	Fagus sylvatica	all	50	CataloniaFagus sylvaticaall50	0.00322317	0.00174474
Catalonia	Fagus sylvatica	all	100	CataloniaFagus sylvaticaall100	0.00496747	0.00113989
Catalonia	Fagus sylvatica	all	150	CataloniaFagus sylvaticaall150	0.00427342	0.000799535
Catalonia	Fagus sylvatica	all	200	CataloniaFagus sylvaticaall200	0.0059751	0.0009315
Catalonia	Fagus sylvatica	all	250	CataloniaFagus sylvaticaall250	0.0113435	0.00108979
Catalonia	Fagus sylvatica	all	300	CataloniaFagus sylvaticaall300	0.00602194	0.0009262
Catalonia	Fagus sylvatica	all	350	CataloniaFagus sylvaticaall350	0.0106261	0.00179202
Catalonia	Fagus sylvatica	all	400	CataloniaFagus sylvaticaall400	0.0071284	0.00115208
Catalonia	Fagus sylvatica	all	450	CataloniaFagus sylvaticaall450	0.0059742	0.000645827
Catalonia	Fagus sylvatica	all	500	CataloniaFagus sylvaticaall500	0.00676371	0.00445598
Catalonia	Fagus sylvatica	all	550	CataloniaFagus sylvaticaall550	0.00217511	0.0066783
Catalonia	Fagus sylvatica	all	600	CataloniaFagus sylvaticaall600	0.0159492	0
Catalonia	Fagus sylvatica	all	650	CataloniaFagus sylvaticaall650	0	0.004513
Catalonia	Fagus sylvatica	all	700	CataloniaFagus sylvaticaall700	0.00502774	0.0159492
Catalonia	Fagus sylvatica	all	750	CataloniaFagus sylvaticaall750
Catalonia	Fagus sylvatica	all	800	CataloniaFagus sylvaticaall800
Catalonia	Fagus sylvatica	all	850	CataloniaFagus sylvaticaall850
Catalonia	Fagus sylvatica	all	900	CataloniaFagus sylvaticaall900
Catalonia	Fagus sylvatica	all	950	CataloniaFagus sylvaticaall950
Catalonia	Fagus sylvatica	all	1000	CataloniaFagus sylvaticaall1000	0	0.0276917
Catalonia	Other conifers	all	50	CataloniaOther conifersall50	0.00688703	0.0111033
Catalonia	Other conifers	all	100	CataloniaOther conifersall100	0.00673962	0.00540474
Catalonia	Other conifers	all	150	CataloniaOther conifersall150	0.00671171	0.00426997
Catalonia	Other conifers	all	200	CataloniaOther conifersall200	0.00710282	0.00343181
Catalonia	Other conifers	all	250	CataloniaOther conifersall250	0.00927433	0.00324013
Catalonia	Other conifers	all	300	CataloniaOther conifersall300	0.00958146	0.00281652
Catalonia	Other conifers	all	350	CataloniaOther conifersall350	0.00902157	0.00420939
Catalonia	Other conifers	all	400	CataloniaOther conifersall400	0.00981468	0.00478229
Catalonia	Other conifers	all	450	CataloniaOther conifersall450	0.00732591	0.00687919
Catalonia	Other conifers	all	500	CataloniaOther conifersall500	0.0119962	0.00635719
Catalonia	Other conifers	all	550	CataloniaOther conifersall550	0.00685134	0.0117062
Catalonia	Other conifers	all	600	CataloniaOther conifersall600	0.004513	0.0142293
Catalonia	Other conifers	all	650	CataloniaOther conifersall650	0	0.00533182
Catalonia	Other conifers	all	700	CataloniaOther conifersall700	0	0.00924802
Catalonia	Other conifers	all	750	CataloniaOther conifersall750	0	0
Catalonia	Other conifers	all	800	CataloniaOther conifersall800
Catalonia	Other conifers	all	850	CataloniaOther conifersall850
Catalonia	Other conifers	all	900	CataloniaOther conifersall900
Catalonia	Other conifers	all	950	CataloniaOther conifersall950
Catalonia	Other conifers	all	1000	CataloniaOther conifersall1000
Catalonia	Other longlived broadleaves	all	50	CataloniaOther longlived broadleavesall50	0.00979484	0.00715978
Catalonia	Other longlived broadleaves	all	100	CataloniaOther longlived broadleavesall100	0.0108419	0.00390164
Catalonia	Other longlived broadleaves	all	150	CataloniaOther longlived broadleavesall150	0.00947575	0.00226803
Catalonia	Other longlived broadleaves	all	200	CataloniaOther longlived broadleavesall200	0.00685732	0.00254735
Catalonia	Other longlived broadleaves	all	250	CataloniaOther longlived broadleavesall250	0.00500679	0.00327794
Catalonia	Other longlived broadleaves	all	300	CataloniaOther longlived broadleavesall300	0.00625383	0.00288105
Catalonia	Other longlived broadleaves	all	350	CataloniaOther longlived broadleavesall350	0.00444973	0.00319297
Catalonia	Other longlived broadleaves	all	400	CataloniaOther longlived broadleavesall400	0.00351521	0.00384122
Catalonia	Other longlived broadleaves	all	450	CataloniaOther longlived broadleavesall450	0.00876387	0.00223012
Catalonia	Other longlived broadleaves	all	500	CataloniaOther longlived broadleavesall500	0.00687679	0.00386931
Catalonia	Other longlived broadleaves	all	550	CataloniaOther longlived broadleavesall550	0.0032611	0.00836956
Catalonia	Other longlived broadleaves	all	600	CataloniaOther longlived broadleavesall600	0.00517532	0
Catalonia	Other longlived broadleaves	all	650	CataloniaOther longlived broadleavesall650	0.0135016	0
Catalonia	Other longlived broadleaves	all	700	CataloniaOther longlived broadleavesall700	0.004513	0
Catalonia	Other longlived broadleaves	all	750	CataloniaOther longlived broadleavesall750
Catalonia	Other longlived broadleaves	all	800	CataloniaOther longlived broadleavesall800
Catalonia	Other longlived broadleaves	all	850	CataloniaOther longlived broadleavesall850
Catalonia	Other longlived broadleaves	all	900	CataloniaOther longlived broadleavesall900
Catalonia	Other longlived broadleaves	all	950	CataloniaOther longlived broadleavesall950
Catalonia	Other longlived broadleaves	all	1000	CataloniaOther longlived broadleavesall1000
Catalonia	Other shortlived broadleaves	all	50	CataloniaOther shortlived broadleavesall50	0.0126384	0.00924802
Catalonia	Other shortlived broadleaves	all	100	CataloniaOther shortlived broadleavesall100	0.0192674	0.00957912
Catalonia	Other shortlived broadleaves	all	150	CataloniaOther shortlived broadleavesall150	0.0201662	0.0113162
Catalonia	Other shortlived broadleaves	all	200	CataloniaOther shortlived broadleavesall200	0.0252532	0.00849367
Catalonia	Other shortlived broadleaves	all	250	CataloniaOther shortlived broadleavesall250	0.0345178	0.00787117
Catalonia	Other shortlived broadleaves	all	300	CataloniaOther shortlived broadleavesall300	0.0259402	0.00855003
Catalonia	Other shortlived broadleaves	all	350	CataloniaOther shortlived broadleavesall350	0.0342594	0.00555584
Catalonia	Other shortlived broadleaves	all	400	CataloniaOther shortlived broadleavesall400	0.017197	0.00651379
Catalonia	Other shortlived broadleaves	all	450	CataloniaOther shortlived broadleavesall450	0.00994394	0.00320189
Catalonia	Other shortlived broadleaves	all	500	CataloniaOther shortlived broadleavesall500	0.021042	0.00651379
Catalonia	Other shortlived broadleaves	all	550	CataloniaOther shortlived broadleavesall550
Catalonia	Other shortlived broadleaves	all	600	CataloniaOther shortlived broadleavesall600
Catalonia	Other shortlived broadleaves	all	650	CataloniaOther shortlived broadleavesall650
Catalonia	Other shortlived broadleaves	all	700	CataloniaOther shortlived broadleavesall700
Catalonia	Other shortlived broadleaves	all	950	CataloniaOther shortlived broadleavesall950
Catalonia	Other shortlived broadleaves	all	1000	CataloniaOther shortlived broadleavesall1000
Catalonia	Picea abies	all	50	CataloniaPicea abiesall50
Catalonia	Picea abies	all	100	CataloniaPicea abiesall100
Catalonia	Picea abies	all	150	CataloniaPicea abiesall150
Catalonia	Picea abies	all	200	CataloniaPicea abiesall200
Catalonia	Picea abies	all	250	CataloniaPicea abiesall250	0	0.0159492
Catalonia	Picea abies	all	300	CataloniaPicea abiesall300
Catalonia	Picea abies	all	350	CataloniaPicea abiesall350
Catalonia	Picea abies	all	750	CataloniaPicea abiesall750
Catalonia	Pinus halepensis	all	50	CataloniaPinus halepensisall50	0.00885398	0.0136463
Catalonia	Pinus halepensis	all	100	CataloniaPinus halepensisall100	0.00856888	0.0085892
Catalonia	Pinus halepensis	all	150	CataloniaPinus halepensisall150	0.0106429	0.00629259
Catalonia	Pinus halepensis	all	200	CataloniaPinus halepensisall200	0.0147152	0.00492995
Catalonia	Pinus halepensis	all	250	CataloniaPinus halepensisall250	0.015738	0.00545737
Catalonia	Pinus halepensis	all	300	CataloniaPinus halepensisall300	0.0137531	0.00550081
Catalonia	Pinus halepensis	all	350	CataloniaPinus halepensisall350	0.0142545	0.00535883
Catalonia	Pinus halepensis	all	400	CataloniaPinus halepensisall400	0.0147049	0.00513422
Catalonia	Pinus halepensis	all	450	CataloniaPinus halepensisall450	0.0157587	0.00914141
Catalonia	Pinus halepensis	all	500	CataloniaPinus halepensisall500	0.00857313	0.0041912
Catalonia	Pinus halepensis	all	550	CataloniaPinus halepensisall550	0.0142293	0.004513
Catalonia	Pinus halepensis	all	600	CataloniaPinus halepensisall600
Catalonia	Pinus halepensis	all	650	CataloniaPinus halepensisall650
Catalonia	Pinus halepensis	all	700	CataloniaPinus halepensisall700
Catalonia	Pinus nigra	all	50	CataloniaPinus nigraall50	0.0154721	0.0156082
Catalonia	Pinus nigra	all	100	CataloniaPinus nigraall100	0.0153944	0.0112224
Catalonia	Pinus nigra	all	150	CataloniaPinus nigraall150	0.0235562	0.00610498
Catalonia	Pinus nigra	all	200	CataloniaPinus nigraall200	0.0365749	0.00237045
Catalonia	Pinus nigra	all	250	CataloniaPinus nigraall250	0.0310966	0.00275078
Catalonia	Pinus nigra	all	300	CataloniaPinus nigraall300	0.0241374	0.00135862
Catalonia	Pinus nigra	all	350	CataloniaPinus nigraall350	0.0146234	0.000973938
Catalonia	Pinus nigra	all	400	CataloniaPinus nigraall400	0.00738732	0.000952889
Catalonia	Pinus nigra	all	450	CataloniaPinus nigraall450	0.0129187	0
Catalonia	Pinus nigra	all	500	CataloniaPinus nigraall500	0.00177996	0.00359335
Catalonia	Pinus nigra	all	550	CataloniaPinus nigraall550	0.0142293	0
Catalonia	Pinus nigra	all	600	CataloniaPinus nigraall600	0.00606556	0
Catalonia	Pinus nigra	all	650	CataloniaPinus nigraall650
Catalonia	Pinus nigra	all	700	CataloniaPinus nigraall700
Catalonia	Pinus pinaster	all	50	CataloniaPinus pinasterall50	0.0161748	0.00590308
Catalonia	Pinus pinaster	all	100	CataloniaPinus pinasterall100	0.0124529	0.0061469
Catalonia	Pinus pinaster	all	150	CataloniaPinus pinasterall150	0.0169277	0.002593
Catalonia	Pinus pinaster	all	200	CataloniaPinus pinasterall200	0.02253	0.00194017
Catalonia	Pinus pinaster	all	250	CataloniaPinus pinasterall250	0.0319071	0.000785878
Catalonia	Pinus pinaster	all	300	CataloniaPinus pinasterall300	0.0351236	0.00228799
Catalonia	Pinus pinaster	all	350	CataloniaPinus pinasterall350	0.0368765	0.00555584
Catalonia	Pinus pinaster	all	400	CataloniaPinus pinasterall400	0.0554265	0.00429324
Catalonia	Pinus pinaster	all	450	CataloniaPinus pinasterall450
Catalonia	Pinus pinaster	all	500	CataloniaPinus pinasterall500
Catalonia	Pinus pinaster	all	550	CataloniaPinus pinasterall550
Catalonia	Pinus pinaster	all	600	CataloniaPinus pinasterall600
Catalonia	Pinus sylvestris	all	50	CataloniaPinus sylvestrisall50	0.00793211	0.0102948
Catalonia	Pinus sylvestris	all	100	CataloniaPinus sylvestrisall100	0.00578705	0.00556321
Catalonia	Pinus sylvestris	all	150	CataloniaPinus sylvestrisall150	0.00778202	0.0034178
Catalonia	Pinus sylvestris	all	200	CataloniaPinus sylvestrisall200	0.011862	0.00271364
Catalonia	Pinus sylvestris	all	250	CataloniaPinus sylvestrisall250	0.0128619	0.00288856
Catalonia	Pinus sylvestris	all	300	CataloniaPinus sylvestrisall300	0.0116312	0.00244268
Catalonia	Pinus sylvestris	all	350	CataloniaPinus sylvestrisall350	0.0121725	0.00166158
Catalonia	Pinus sylvestris	all	400	CataloniaPinus sylvestrisall400	0.0108824	0.00260748
Catalonia	Pinus sylvestris	all	450	CataloniaPinus sylvestrisall450	0.0109222	0.00208757
Catalonia	Pinus sylvestris	all	500	CataloniaPinus sylvestrisall500	0.0132475	0.00155959
Catalonia	Pinus sylvestris	all	550	CataloniaPinus sylvestrisall550	0.0113297	0.00270987
Catalonia	Pinus sylvestris	all	600	CataloniaPinus sylvestrisall600	0.00382732	0.00382732
Catalonia	Pinus sylvestris	all	650	CataloniaPinus sylvestrisall650	0.0125398	0
Catalonia	Pinus sylvestris	all	700	CataloniaPinus sylvestrisall700	0.0109766	0.00533182
Catalonia	Pinus sylvestris	all	750	CataloniaPinus sylvestrisall750	0.00836956	0
Catalonia	Pinus sylvestris	all	800	CataloniaPinus sylvestrisall800
Catalonia	Pinus sylvestris	all	850	CataloniaPinus sylvestrisall850
Catalonia	Pinus sylvestris	all	900	CataloniaPinus sylvestrisall900
Catalonia	Quercus ilex	all	50	CataloniaQuercus ilexall50	0.0081949	0.00345264
Catalonia	Quercus ilex	all	100	CataloniaQuercus ilexall100	0.0104668	0.00232234
Catalonia	Quercus ilex	all	150	CataloniaQuercus ilexall150	0.0125643	0.00238092
Catalonia	Quercus ilex	all	200	CataloniaQuercus ilexall200	0.016896	0.000822333
Catalonia	Quercus ilex	all	250	CataloniaQuercus ilexall250	0.0166986	0.00143288
Catalonia	Quercus ilex	all	300	CataloniaQuercus ilexall300	0.0172624	0.00206074
Catalonia	Quercus ilex	all	350	CataloniaQuercus ilexall350	0.0271193	0.00158767
Catalonia	Quercus ilex	all	400	CataloniaQuercus ilexall400	0.012249	0
Catalonia	Quercus ilex	all	450	CataloniaQuercus ilexall450	0.0135016	0
Catalonia	Quercus ilex	all	500	CataloniaQuercus ilexall500
Catalonia	Quercus ilex	all	550	CataloniaQuercus ilexall550
Catalonia	Quercus ilex	all	600	CataloniaQuercus ilexall600
Catalonia	Quercus ilex	all	650	CataloniaQuercus ilexall650
Catalonia	Quercus ilex	all	700	CataloniaQuercus ilexall700
Catalonia	Quercus ilex	all	800	CataloniaQuercus ilexall800
Catalonia	Quercus ilex	all	900	CataloniaQuercus ilexall900
Catalonia	Quercus robur+petraea	all	50	CataloniaQuercus robur+petraeaall50	0.012249	0.00364643
Catalonia	Quercus robur+petraea	all	100	CataloniaQuercus robur+petraeaall100	0.0069619	0.00208057
Catalonia	Quercus robur+petraea	all	150	CataloniaQuercus robur+petraeaall150	0.00862559	0.0009067
Catalonia	Quercus robur+petraea	all	200	CataloniaQuercus robur+petraeaall200	0.00802173	0.000671651
Catalonia	Quercus robur+petraea	all	250	CataloniaQuercus robur+petraeaall250	0.00959329	0.000785878
Catalonia	Quercus robur+petraea	all	300	CataloniaQuercus robur+petraeaall300	0.00960384	0.000539204
Catalonia	Quercus robur+petraea	all	350	CataloniaQuercus robur+petraeaall350	0.0112095	0.00118299
Catalonia	Quercus robur+petraea	all	400	CataloniaQuercus robur+petraeaall400	0.0041912	0.00207285
Catalonia	Quercus robur+petraea	all	450	CataloniaQuercus robur+petraeaall450	0.0066783	0
Catalonia	Quercus robur+petraea	all	500	CataloniaQuercus robur+petraeaall500	0.00374602	0
Catalonia	Quercus robur+petraea	all	550	CataloniaQuercus robur+petraeaall550	0.00345264	0.00703359
Catalonia	Quercus robur+petraea	all	600	CataloniaQuercus robur+petraeaall600
Catalonia	Quercus robur+petraea	all	650	CataloniaQuercus robur+petraeaall650
Catalonia	Quercus robur+petraea	all	700	CataloniaQuercus robur+petraeaall700
Catalonia	Quercus robur+petraea	all	750	CataloniaQuercus robur+petraeaall750
Catalonia	Quercus robur+petraea	all	800	CataloniaQuercus robur+petraeaall800
Catalonia	Quercus robur+petraea	all	850	CataloniaQuercus robur+petraeaall850
Catalonia	Quercus robur+petraea	all	950	CataloniaQuercus robur+petraeaall950
Catalonia	Quercus robur+petraea	all	1000	CataloniaQuercus robur+petraeaall1000
Galicia	Betula spp.	all	75	GaliciaBetula spp.all75	0.00288208	0
Galicia	Betula spp.	all	100	GaliciaBetula spp.all100	0.00159367	0.00159367
Galicia	Betula spp.	all	125	GaliciaBetula spp.all125	0.00195846	0.00121953
Galicia	Betula spp.	all	150	GaliciaBetula spp.all150	0.00151657	0.0012114
Galicia	Betula spp.	all	175	GaliciaBetula spp.all175	0.00207823	0.000412202
Galicia	Betula spp.	all	200	GaliciaBetula spp.all200	0.00125315	0.00125315
Galicia	Betula spp.	all	225	GaliciaBetula spp.all225	0.00407815	0
Galicia	Betula spp.	all	250	GaliciaBetula spp.all250	0.00514086	0.00217087
Galicia	Betula spp.	all	275	GaliciaBetula spp.all275	0.00136615	0.00415584
Galicia	Betula spp.	all	300	GaliciaBetula spp.all300	0	0.00307721
Galicia	Betula spp.	all	325	GaliciaBetula spp.all325	0	0.00403292
Galicia	Betula spp.	all	350	GaliciaBetula spp.all350	0.0072502	0
Galicia	Betula spp.	all	375	GaliciaBetula spp.all375	0	0.015072
Galicia	Betula spp.	all	400	GaliciaBetula spp.all400
Galicia	Betula spp.	all	425	GaliciaBetula spp.all425
Galicia	Betula spp.	all	450	GaliciaBetula spp.all450
Galicia	Betula spp.	all	475	GaliciaBetula spp.all475
Galicia	Betula spp.	all	500	GaliciaBetula spp.all500
Galicia	Betula spp.	all	525	GaliciaBetula spp.all525
Galicia	Betula spp.	all	575	GaliciaBetula spp.all575
Galicia	Betula spp.	all	600	GaliciaBetula spp.all600
Galicia	Betula spp.	all	625	GaliciaBetula spp.all625
Galicia	Betula spp.	all	650	GaliciaBetula spp.all650
Galicia	Eucalyptus globulus	all	75	GaliciaEucalyptus globulusall75	0.0558297	0.000605879
Galicia	Eucalyptus globulus	all	100	GaliciaEucalyptus globulusall100	0.0536126	0.000403959
Galicia	Eucalyptus globulus	all	125	GaliciaEucalyptus globulusall125	0.0597215	0.000160746
Galicia	Eucalyptus globulus	all	150	GaliciaEucalyptus globulusall150	0.0610691	0.000430757
Galicia	Eucalyptus globulus	all	175	GaliciaEucalyptus globulusall175	0.0632277	0.000126342
Galicia	Eucalyptus globulus	all	200	GaliciaEucalyptus globulusall200	0.0659955	0
Galicia	Eucalyptus globulus	all	225	GaliciaEucalyptus globulusall225	0.0702664	0
Galicia	Eucalyptus globulus	all	250	GaliciaEucalyptus globulusall250	0.0751124	0.000286739
Galicia	Eucalyptus globulus	all	275	GaliciaEucalyptus globulusall275	0.0759633	0.000172652
Galicia	Eucalyptus globulus	all	300	GaliciaEucalyptus globulusall300	0.0808894	0
Galicia	Eucalyptus globulus	all	325	GaliciaEucalyptus globulusall325	0.0899384	0
Galicia	Eucalyptus globulus	all	350	GaliciaEucalyptus globulusall350	0.0768772	0.00101524
Galicia	Eucalyptus globulus	all	375	GaliciaEucalyptus globulusall375	0.081621	0
Galicia	Eucalyptus globulus	all	400	GaliciaEucalyptus globulusall400	0.0545842	0.000512034
Galicia	Eucalyptus globulus	all	425	GaliciaEucalyptus globulusall425	0.0755615	0
Galicia	Eucalyptus globulus	all	450	GaliciaEucalyptus globulusall450	0.0660868	0
Galicia	Eucalyptus globulus	all	475	GaliciaEucalyptus globulusall475	0.0915403	0
Galicia	Eucalyptus globulus	all	500	GaliciaEucalyptus globulusall500	0.087633	0
Galicia	Eucalyptus globulus	all	525	GaliciaEucalyptus globulusall525	0.077593	0
Galicia	Eucalyptus globulus	all	550	GaliciaEucalyptus globulusall550	0.0766377	0
Galicia	Eucalyptus globulus	all	575	GaliciaEucalyptus globulusall575	0.0873575	0
Galicia	Eucalyptus globulus	all	600	GaliciaEucalyptus globulusall600	0.0626936	0
Galicia	Eucalyptus globulus	all	625	GaliciaEucalyptus globulusall625	0.0594722	0
Galicia	Eucalyptus globulus	all	650	GaliciaEucalyptus globulusall650	0.0783881	0
Galicia	Eucalyptus globulus	all	675	GaliciaEucalyptus globulusall675	0.150313	0
Galicia	Eucalyptus globulus	all	700	GaliciaEucalyptus globulusall700	0.0741352	0
Galicia	Eucalyptus globulus	all	725	GaliciaEucalyptus globulusall725	0.0610691	0
Galicia	Eucalyptus globulus	all	750	GaliciaEucalyptus globulusall750
Galicia	Eucalyptus globulus	all	775	GaliciaEucalyptus globulusall775
Galicia	Eucalyptus globulus	all	800	GaliciaEucalyptus globulusall800
Galicia	Eucalyptus globulus	all	825	GaliciaEucalyptus globulusall825
Galicia	Eucalyptus globulus	all	850	GaliciaEucalyptus globulusall850
Galicia	Eucalyptus globulus	all	875	GaliciaEucalyptus globulusall875
Galicia	Eucalyptus globulus	all	900	GaliciaEucalyptus globulusall900
Galicia	Eucalyptus globulus	all	925	GaliciaEucalyptus globulusall925
Galicia	Eucalyptus globulus	all	950	GaliciaEucalyptus globulusall950
Galicia	Eucalyptus globulus	all	975	GaliciaEucalyptus globulusall975
Galicia	Eucalyptus globulus	all	1050	GaliciaEucalyptus globulusall1050
Galicia	Eucalyptus globulus	all	1075	GaliciaEucalyptus globulusall1075
Galicia	Eucalyptus globulus	all	1125	GaliciaEucalyptus globulusall1125
Galicia	Eucalyptus globulus	all	1175	GaliciaEucalyptus globulusall1175
Galicia	Eucalyptus globulus	all	1200	GaliciaEucalyptus globulusall1200
Galicia	Fagus sylvatica	all	100	GaliciaFagus sylvaticaall100
Galicia	Fagus sylvatica	all	125	GaliciaFagus sylvaticaall125
Galicia	Fagus sylvatica	all	150	GaliciaFagus sylvaticaall150
Galicia	Fagus sylvatica	all	175	GaliciaFagus sylvaticaall175
Galicia	Fagus sylvatica	all	200	GaliciaFagus sylvaticaall200
Galicia	Fagus sylvatica	all	225	GaliciaFagus sylvaticaall225
Galicia	Fagus sylvatica	all	250	GaliciaFagus sylvaticaall250
Galicia	Fagus sylvatica	all	275	GaliciaFagus sylvaticaall275
Galicia	Fagus sylvatica	all	300	GaliciaFagus sylvaticaall300
Galicia	Fagus sylvatica	all	325	GaliciaFagus sylvaticaall325
Galicia	Fagus sylvatica	all	350	GaliciaFagus sylvaticaall350
Galicia	Other conifers	all	75	GaliciaOther conifersall75	0.0497706	0.00472661
Galicia	Other conifers	all	100	GaliciaOther conifersall100	0.0606729	0.00476299
Galicia	Other conifers	all	125	GaliciaOther conifersall125	0.0403552	0.00409785
Galicia	Other conifers	all	150	GaliciaOther conifersall150	0.0463507	0.00242145
Galicia	Other conifers	all	175	GaliciaOther conifersall175	0.037085	0.0024072
Galicia	Other conifers	all	200	GaliciaOther conifersall200	0.0456193	0.00309029
Galicia	Other conifers	all	225	GaliciaOther conifersall225	0.0465732	0.00226712
Galicia	Other conifers	all	250	GaliciaOther conifersall250	0.0394349	0.0012114
Galicia	Other conifers	all	275	GaliciaOther conifersall275	0.0531266	0
Galicia	Other conifers	all	300	GaliciaOther conifersall300	0.0442847	0.0017412
Galicia	Other conifers	all	325	GaliciaOther conifersall325	0.0428243	0
Galicia	Other conifers	all	350	GaliciaOther conifersall350	0.0473931	0.00211203
Galicia	Other conifers	all	375	GaliciaOther conifersall375	0.0563138	0
Galicia	Other conifers	all	400	GaliciaOther conifersall400	0.0629854	0
Galicia	Other conifers	all	425	GaliciaOther conifersall425	0.0687524	0
Galicia	Other conifers	all	450	GaliciaOther conifersall450	0.0459349	0.00176372
Galicia	Other conifers	all	475	GaliciaOther conifersall475	0.0572671	0.00208777
Galicia	Other conifers	all	500	GaliciaOther conifersall500	0.0536126	0
Galicia	Other conifers	all	525	GaliciaOther conifersall525	0.113221	0
Galicia	Other conifers	all	550	GaliciaOther conifersall550
Galicia	Other conifers	all	575	GaliciaOther conifersall575
Galicia	Other conifers	all	600	GaliciaOther conifersall600
Galicia	Other conifers	all	625	GaliciaOther conifersall625
Galicia	Other conifers	all	650	GaliciaOther conifersall650
Galicia	Other conifers	all	675	GaliciaOther conifersall675
Galicia	Other conifers	all	700	GaliciaOther conifersall700
Galicia	Other conifers	all	800	GaliciaOther conifersall800
Galicia	Other conifers	all	875	GaliciaOther conifersall875
Galicia	Other longlived broadleaves	all	75	GaliciaOther longlived broadleavesall75	0.0346565	0.00228932
Galicia	Other longlived broadleaves	all	100	GaliciaOther longlived broadleavesall100	0.0269262	0.00292423
Galicia	Other longlived broadleaves	all	125	GaliciaOther longlived broadleavesall125	0.0229126	0.00269017
Galicia	Other longlived broadleaves	all	150	GaliciaOther longlived broadleavesall150	0.0197626	0.00197441
Galicia	Other longlived broadleaves	all	175	GaliciaOther longlived broadleavesall175	0.0228734	0.00185573
Galicia	Other longlived broadleaves	all	200	GaliciaOther longlived broadleavesall200	0.014835	0.00160303
Galicia	Other longlived broadleaves	all	225	GaliciaOther longlived broadleavesall225	0.0196087	0.000776704
Galicia	Other longlived broadleaves	all	250	GaliciaOther longlived broadleavesall250	0.016979	0.00170181
Galicia	Other longlived broadleaves	all	275	GaliciaOther longlived broadleavesall275	0.0125093	0.00264709
Galicia	Other longlived broadleaves	all	300	GaliciaOther longlived broadleavesall300	0.017156	0.00121953
Galicia	Other longlived broadleaves	all	325	GaliciaOther longlived broadleavesall325	0.0130856	0.000849263
Galicia	Other longlived broadleaves	all	350	GaliciaOther longlived broadleavesall350	0.0173748	0.00173843
Galicia	Other longlived broadleaves	all	375	GaliciaOther longlived broadleavesall375	0.0149232	0.00167696
Galicia	Other longlived broadleaves	all	400	GaliciaOther longlived broadleavesall400	0.0153917	0.00271023
Galicia	Other longlived broadleaves	all	425	GaliciaOther longlived broadleavesall425	0.0164381	0.00160776
Galicia	Other longlived broadleaves	all	450	GaliciaOther longlived broadleavesall450	0.0172853	0.00260661
Galicia	Other longlived broadleaves	all	475	GaliciaOther longlived broadleavesall475	0.0156001	0.000536195
Galicia	Other longlived broadleaves	all	500	GaliciaOther longlived broadleavesall500	0.0124554	0.000691088
Galicia	Other longlived broadleaves	all	525	GaliciaOther longlived broadleavesall525	0.015548	0.00229897
Galicia	Other longlived broadleaves	all	550	GaliciaOther longlived broadleavesall550	0.0145095	0.000904167
Galicia	Other longlived broadleaves	all	575	GaliciaOther longlived broadleavesall575	0.0156286	0.00103843
Galicia	Other longlived broadleaves	all	600	GaliciaOther longlived broadleavesall600	0.0186993	0.00143064
Galicia	Other longlived broadleaves	all	625	GaliciaOther longlived broadleavesall625	0.00978937	0.00117235
Galicia	Other longlived broadleaves	all	650	GaliciaOther longlived broadleavesall650	0.00755149	0.00370421
Galicia	Other longlived broadleaves	all	675	GaliciaOther longlived broadleavesall675	0.011314	0.00271023
Galicia	Other longlived broadleaves	all	700	GaliciaOther longlived broadleavesall700	0.0219551	0
Galicia	Other longlived broadleaves	all	725	GaliciaOther longlived broadleavesall725	0.0158015	0.00330069
Galicia	Other longlived broadleaves	all	750	GaliciaOther longlived broadleavesall750	0.013916	0
Galicia	Other longlived broadleaves	all	775	GaliciaOther longlived broadleavesall775	0.014281	0.00453608
Galicia	Other longlived broadleaves	all	800	GaliciaOther longlived broadleavesall800	0.00279351	0.00566755
Galicia	Other longlived broadleaves	all	825	GaliciaOther longlived broadleavesall825	0.0106504	0
Galicia	Other longlived broadleaves	all	850	GaliciaOther longlived broadleavesall850	0.0143564	0.00271023
Galicia	Other longlived broadleaves	all	875	GaliciaOther longlived broadleavesall875	0.00255771	0.00255771
Galicia	Other longlived broadleaves	all	900	GaliciaOther longlived broadleavesall900	0.00604451	0.00297645
Galicia	Other longlived broadleaves	all	925	GaliciaOther longlived broadleavesall925	0.0095325	0.00465217
Galicia	Other longlived broadleaves	all	950	GaliciaOther longlived broadleavesall950	0.00566755	0
Galicia	Other longlived broadleaves	all	975	GaliciaOther longlived broadleavesall975	0.0116778	0.00279351
Galicia	Other longlived broadleaves	all	1000	GaliciaOther longlived broadleavesall1000	0.00604451	0.00297645
Galicia	Other longlived broadleaves	all	1025	GaliciaOther longlived broadleavesall1025	0.00584996	0.00584996
Galicia	Other longlived broadleaves	all	1050	GaliciaOther longlived broadleavesall1050	0.00386158	0
Galicia	Other longlived broadleaves	all	1075	GaliciaOther longlived broadleavesall1075	0.0186993	0
Galicia	Other longlived broadleaves	all	1100	GaliciaOther longlived broadleavesall1100	0.00370421	0
Galicia	Other longlived broadleaves	all	1125	GaliciaOther longlived broadleavesall1125	0.0180774	0
Galicia	Other longlived broadleaves	all	1150	GaliciaOther longlived broadleavesall1150	0.00584996	0
Galicia	Other longlived broadleaves	all	1175	GaliciaOther longlived broadleavesall1175	0.00518274	0
Galicia	Other longlived broadleaves	all	1200	GaliciaOther longlived broadleavesall1200	0.0120658	0
Galicia	Other longlived broadleaves	all	1225	GaliciaOther longlived broadleavesall1225
Galicia	Other longlived broadleaves	all	1250	GaliciaOther longlived broadleavesall1250	0.0334894	0.00584996
Galicia	Other longlived broadleaves	all	1275	GaliciaOther longlived broadleavesall1275	0.0072502	0.0072502
Galicia	Other longlived broadleaves	all	1300	GaliciaOther longlived broadleavesall1300	0.00625245	0.0129249
Galicia	Other longlived broadleaves	all	1325	GaliciaOther longlived broadleavesall1325
Galicia	Other longlived broadleaves	all	1350	GaliciaOther longlived broadleavesall1350
Galicia	Other longlived broadleaves	all	1375	GaliciaOther longlived broadleavesall1375
Galicia	Other longlived broadleaves	all	1400	GaliciaOther longlived broadleavesall1400
Galicia	Other longlived broadleaves	all	1425	GaliciaOther longlived broadleavesall1425
Galicia	Other longlived broadleaves	all	1450	GaliciaOther longlived broadleavesall1450
Galicia	Other longlived broadleaves	all	1475	GaliciaOther longlived broadleavesall1475
Galicia	Other longlived broadleaves	all	1500	GaliciaOther longlived broadleavesall1500
Galicia	Other longlived broadleaves	all	1525	GaliciaOther longlived broadleavesall1525
Galicia	Other longlived broadleaves	all	1550	GaliciaOther longlived broadleavesall1550
Galicia	Other longlived broadleaves	all	1575	GaliciaOther longlived broadleavesall1575
Galicia	Other longlived broadleaves	all	1600	GaliciaOther longlived broadleavesall1600
Galicia	Other longlived broadleaves	all	1625	GaliciaOther longlived broadleavesall1625
Galicia	Other longlived broadleaves	all	1650	GaliciaOther longlived broadleavesall1650
Galicia	Other longlived broadleaves	all	1675	GaliciaOther longlived broadleavesall1675
Galicia	Other longlived broadleaves	all	1700	GaliciaOther longlived broadleavesall1700
Galicia	Other longlived broadleaves	all	1725	GaliciaOther longlived broadleavesall1725
Galicia	Other longlived broadleaves	all	1750	GaliciaOther longlived broadleavesall1750
Galicia	Other longlived broadleaves	all	1775	GaliciaOther longlived broadleavesall1775
Galicia	Other longlived broadleaves	all	1800	GaliciaOther longlived broadleavesall1800
Galicia	Other longlived broadleaves	all	1825	GaliciaOther longlived broadleavesall1825
Galicia	Other longlived broadleaves	all	1875	GaliciaOther longlived broadleavesall1875
Galicia	Other longlived broadleaves	all	1900	GaliciaOther longlived broadleavesall1900
Galicia	Other longlived broadleaves	all	1950	GaliciaOther longlived broadleavesall1950
Galicia	Other longlived broadleaves	all	2000	GaliciaOther longlived broadleavesall2000
Galicia	Other longlived broadleaves	all	2050	GaliciaOther longlived broadleavesall2050
Galicia	Other longlived broadleaves	all	2100	GaliciaOther longlived broadleavesall2100
Galicia	Other longlived broadleaves	all	2150	GaliciaOther longlived broadleavesall2150
Galicia	Other longlived broadleaves	all	2175	GaliciaOther longlived broadleavesall2175
Galicia	Other longlived broadleaves	all	2275	GaliciaOther longlived broadleavesall2275
Galicia	Other longlived broadleaves	all	2400	GaliciaOther longlived broadleavesall2400
Galicia	Other shortlived broadleaves	all	75	GaliciaOther shortlived broadleavesall75	0.0330359	0.00148924
Galicia	Other shortlived broadleaves	all	100	GaliciaOther shortlived broadleavesall100	0.0316846	0.00324183
Galicia	Other shortlived broadleaves	all	125	GaliciaOther shortlived broadleavesall125	0.0241209	0.000754152
Galicia	Other shortlived broadleaves	all	150	GaliciaOther shortlived broadleavesall150	0.0217793	0.000529943
Galicia	Other shortlived broadleaves	all	175	GaliciaOther shortlived broadleavesall175	0.0219551	0.00152675
Galicia	Other shortlived broadleaves	all	200	GaliciaOther shortlived broadleavesall200	0.0351395	0
Galicia	Other shortlived broadleaves	all	225	GaliciaOther shortlived broadleavesall225	0.0373492	0
Galicia	Other shortlived broadleaves	all	250	GaliciaOther shortlived broadleavesall250	0.0316846	0
Galicia	Other shortlived broadleaves	all	275	GaliciaOther shortlived broadleavesall275	0.0379579	0
Galicia	Other shortlived broadleaves	all	300	GaliciaOther shortlived broadleavesall300	0.037126	0
Galicia	Other shortlived broadleaves	all	325	GaliciaOther shortlived broadleavesall325	0.0361894	0
Galicia	Other shortlived broadleaves	all	350	GaliciaOther shortlived broadleavesall350	0.0414233	0.00213685
Galicia	Other shortlived broadleaves	all	375	GaliciaOther shortlived broadleavesall375	0.0445043	0
Galicia	Other shortlived broadleaves	all	400	GaliciaOther shortlived broadleavesall400	0.0426608	0
Galicia	Other shortlived broadleaves	all	425	GaliciaOther shortlived broadleavesall425	0.0437832	0.00255771
Galicia	Other shortlived broadleaves	all	450	GaliciaOther shortlived broadleavesall450	0.0301253	0
Galicia	Other shortlived broadleaves	all	475	GaliciaOther shortlived broadleavesall475	0.0361894	0
Galicia	Other shortlived broadleaves	all	500	GaliciaOther shortlived broadleavesall500	0.0174957	0
Galicia	Other shortlived broadleaves	all	525	GaliciaOther shortlived broadleavesall525	0.0216852	0
Galicia	Other shortlived broadleaves	all	550	GaliciaOther shortlived broadleavesall550	0.0765033	0
Galicia	Other shortlived broadleaves	all	575	GaliciaOther shortlived broadleavesall575
Galicia	Other shortlived broadleaves	all	600	GaliciaOther shortlived broadleavesall600
Galicia	Other shortlived broadleaves	all	625	GaliciaOther shortlived broadleavesall625
Galicia	Other shortlived broadleaves	all	650	GaliciaOther shortlived broadleavesall650
Galicia	Other shortlived broadleaves	all	675	GaliciaOther shortlived broadleavesall675
Galicia	Other shortlived broadleaves	all	700	GaliciaOther shortlived broadleavesall700
Galicia	Other shortlived broadleaves	all	725	GaliciaOther shortlived broadleavesall725
Galicia	Other shortlived broadleaves	all	750	GaliciaOther shortlived broadleavesall750
Galicia	Other shortlived broadleaves	all	775	GaliciaOther shortlived broadleavesall775
Galicia	Other shortlived broadleaves	all	825	GaliciaOther shortlived broadleavesall825
Galicia	Other shortlived broadleaves	all	850	GaliciaOther shortlived broadleavesall850
Galicia	Other shortlived broadleaves	all	1000	GaliciaOther shortlived broadleavesall1000
Galicia	Other shortlived broadleaves	all	1350	GaliciaOther shortlived broadleavesall1350
Galicia	Pinus nigra	all	75	GaliciaPinus nigraall75
Galicia	Pinus nigra	all	125	GaliciaPinus nigraall125
Galicia	Pinus nigra	all	150	GaliciaPinus nigraall150
Galicia	Pinus nigra	all	175	GaliciaPinus nigraall175
Galicia	Pinus nigra	all	200	GaliciaPinus nigraall200
Galicia	Pinus nigra	all	225	GaliciaPinus nigraall225
Galicia	Pinus nigra	all	325	GaliciaPinus nigraall325
Galicia	Pinus pinaster	all	75	GaliciaPinus pinasterall75	0.0772268	0.00347368
Galicia	Pinus pinaster	all	100	GaliciaPinus pinasterall100	0.0639436	0.00362839
Galicia	Pinus pinaster	all	125	GaliciaPinus pinasterall125	0.0615264	0.00281959
Galicia	Pinus pinaster	all	150	GaliciaPinus pinasterall150	0.054265	0.00336489
Galicia	Pinus pinaster	all	175	GaliciaPinus pinasterall175	0.0507427	0.00244736
Galicia	Pinus pinaster	all	200	GaliciaPinus pinasterall200	0.0510416	0.0018138
Galicia	Pinus pinaster	all	225	GaliciaPinus pinasterall225	0.0541511	0.00144273
Galicia	Pinus pinaster	all	250	GaliciaPinus pinasterall250	0.0565854	0.00117351
Galicia	Pinus pinaster	all	275	GaliciaPinus pinasterall275	0.0580037	0.00144763
Galicia	Pinus pinaster	all	300	GaliciaPinus pinasterall300	0.0604552	0.000692932
Galicia	Pinus pinaster	all	325	GaliciaPinus pinasterall325	0.0551879	0.000934369
Galicia	Pinus pinaster	all	350	GaliciaPinus pinasterall350	0.0660511	0.000897156
Galicia	Pinus pinaster	all	375	GaliciaPinus pinasterall375	0.0632919	0.00168525
Galicia	Pinus pinaster	all	400	GaliciaPinus pinasterall400	0.0684985	0.00112868
Galicia	Pinus pinaster	all	425	GaliciaPinus pinasterall425	0.0666591	0.000548204
Galicia	Pinus pinaster	all	450	GaliciaPinus pinasterall450	0.0644931	0.000811882
Galicia	Pinus pinaster	all	475	GaliciaPinus pinasterall475	0.0709268	0.000615103
Galicia	Pinus pinaster	all	500	GaliciaPinus pinasterall500	0.072294	0.00105347
Galicia	Pinus pinaster	all	525	GaliciaPinus pinasterall525	0.0711601	0.000392619
Galicia	Pinus pinaster	all	550	GaliciaPinus pinasterall550	0.0589326	0.0029191
Galicia	Pinus pinaster	all	575	GaliciaPinus pinasterall575	0.085009	0.00398867
Galicia	Pinus pinaster	all	600	GaliciaPinus pinasterall600	0.098698	0.00132628
Galicia	Pinus pinaster	all	625	GaliciaPinus pinasterall625	0.0861019	0
Galicia	Pinus pinaster	all	650	GaliciaPinus pinasterall650	0.0741352	0
Galicia	Pinus pinaster	all	675	GaliciaPinus pinasterall675
Galicia	Pinus pinaster	all	700	GaliciaPinus pinasterall700	0.0610691	0
Galicia	Pinus pinaster	all	725	GaliciaPinus pinasterall725
Galicia	Pinus pinaster	all	750	GaliciaPinus pinasterall750
Galicia	Pinus pinaster	all	775	GaliciaPinus pinasterall775
Galicia	Pinus pinaster	all	800	GaliciaPinus pinasterall800
Galicia	Pinus pinaster	all	825	GaliciaPinus pinasterall825
Galicia	Pinus pinaster	all	850	GaliciaPinus pinasterall850
Galicia	Pinus sylvestris	all	75	GaliciaPinus sylvestrisall75	0.0175551	0.00403292
Galicia	Pinus sylvestris	all	100	GaliciaPinus sylvestrisall100	0.0153667	0.0041942
Galicia	Pinus sylvestris	all	125	GaliciaPinus sylvestrisall125	0.0135186	0.00191435
Galicia	Pinus sylvestris	all	150	GaliciaPinus sylvestrisall150	0.0125581	0.00137072
Galicia	Pinus sylvestris	all	175	GaliciaPinus sylvestrisall175	0.0122994	0.00166671
Galicia	Pinus sylvestris	all	200	GaliciaPinus sylvestrisall200	0.0107166	0.00107528
Galicia	Pinus sylvestris	all	225	GaliciaPinus sylvestrisall225	0.00883695	0.00256976
Galicia	Pinus sylvestris	all	250	GaliciaPinus sylvestrisall250	0.011314	0.00836241
Galicia	Pinus sylvestris	all	275	GaliciaPinus sylvestrisall275	0.0095325	0.00755149
Galicia	Pinus sylvestris	all	300	GaliciaPinus sylvestrisall300	0.00442565	0.013916
Galicia	Pinus sylvestris	all	325	GaliciaPinus sylvestrisall325	0.013916	0.0216852
Galicia	Pinus sylvestris	all	350	GaliciaPinus sylvestrisall350
Galicia	Pinus sylvestris	all	375	GaliciaPinus sylvestrisall375
Galicia	Pinus sylvestris	all	400	GaliciaPinus sylvestrisall400
Galicia	Pinus sylvestris	all	425	GaliciaPinus sylvestrisall425
Galicia	Pinus sylvestris	all	500	GaliciaPinus sylvestrisall500
Galicia	Quercus ilex	all	75	GaliciaQuercus ilexall75	0	0
Galicia	Quercus ilex	all	100	GaliciaQuercus ilexall100
Galicia	Quercus ilex	all	125	GaliciaQuercus ilexall125
Galicia	Quercus ilex	all	150	GaliciaQuercus ilexall150
Galicia	Quercus ilex	all	175	GaliciaQuercus ilexall175
Galicia	Quercus ilex	all	200	GaliciaQuercus ilexall200
Galicia	Quercus ilex	all	225	GaliciaQuercus ilexall225
Galicia	Quercus ilex	all	250	GaliciaQuercus ilexall250
Galicia	Quercus ilex	all	275	GaliciaQuercus ilexall275
Galicia	Quercus ilex	all	325	GaliciaQuercus ilexall325
Galicia	Quercus ilex	all	425	GaliciaQuercus ilexall425
Galicia	Quercus robur+petraea	all	75	GaliciaQuercus robur+petraeaall75	0.0325982	0.00222233
Galicia	Quercus robur+petraea	all	100	GaliciaQuercus robur+petraeaall100	0.0252654	0.00113573
Galicia	Quercus robur+petraea	all	125	GaliciaQuercus robur+petraeaall125	0.0229056	0.00177181
Galicia	Quercus robur+petraea	all	150	GaliciaQuercus robur+petraeaall150	0.0160518	0.001055
Galicia	Quercus robur+petraea	all	175	GaliciaQuercus robur+petraeaall175	0.0174582	0.00107317
Galicia	Quercus robur+petraea	all	200	GaliciaQuercus robur+petraeaall200	0.0208282	0.00114527
Galicia	Quercus robur+petraea	all	225	GaliciaQuercus robur+petraeaall225	0.0201622	0.000883302
Galicia	Quercus robur+petraea	all	250	GaliciaQuercus robur+petraeaall250	0.0165813	0.00121953
Galicia	Quercus robur+petraea	all	275	GaliciaQuercus robur+petraeaall275	0.0163351	0.000393753
Galicia	Quercus robur+petraea	all	300	GaliciaQuercus robur+petraeaall300	0.0197736	0.000631116
Galicia	Quercus robur+petraea	all	325	GaliciaQuercus robur+petraeaall325	0.0141127	0.000858081
Galicia	Quercus robur+petraea	all	350	GaliciaQuercus robur+petraeaall350	0.0193401	0.000434878
Galicia	Quercus robur+petraea	all	375	GaliciaQuercus robur+petraeaall375	0.0168752	0.000990354
Galicia	Quercus robur+petraea	all	400	GaliciaQuercus robur+petraeaall400	0.013745	0.0010464
Galicia	Quercus robur+petraea	all	425	GaliciaQuercus robur+petraeaall425	0.0189091	0.000557001
Galicia	Quercus robur+petraea	all	450	GaliciaQuercus robur+petraeaall450	0.0148846	0.000630387
Galicia	Quercus robur+petraea	all	475	GaliciaQuercus robur+petraeaall475	0.0153856	0
Galicia	Quercus robur+petraea	all	500	GaliciaQuercus robur+petraeaall500	0.0156575	0
Galicia	Quercus robur+petraea	all	525	GaliciaQuercus robur+petraeaall525	0.0155567	0
Galicia	Quercus robur+petraea	all	550	GaliciaQuercus robur+petraeaall550	0.0108628	0.0011501
Galicia	Quercus robur+petraea	all	575	GaliciaQuercus robur+petraeaall575	0.0122575	0
Galicia	Quercus robur+petraea	all	600	GaliciaQuercus robur+petraeaall600	0.0135018	0
Galicia	Quercus robur+petraea	all	625	GaliciaQuercus robur+petraeaall625	0.0104965	0
Galicia	Quercus robur+petraea	all	650	GaliciaQuercus robur+petraeaall650	0.0195984	0
Galicia	Quercus robur+petraea	all	675	GaliciaQuercus robur+petraeaall675	0.00490314	0
Galicia	Quercus robur+petraea	all	700	GaliciaQuercus robur+petraeaall700	0.0135018	0
Galicia	Quercus robur+petraea	all	725	GaliciaQuercus robur+petraeaall725	0.00787892	0
Galicia	Quercus robur+petraea	all	750	GaliciaQuercus robur+petraeaall750	0.0244182	0
Galicia	Quercus robur+petraea	all	775	GaliciaQuercus robur+petraeaall775	0.00584996	0
Galicia	Quercus robur+petraea	all	800	GaliciaQuercus robur+petraeaall800
Galicia	Quercus robur+petraea	all	825	GaliciaQuercus robur+petraeaall825
Galicia	Quercus robur+petraea	all	850	GaliciaQuercus robur+petraeaall850	0.0072502	0
Galicia	Quercus robur+petraea	all	875	GaliciaQuercus robur+petraeaall875
Galicia	Quercus robur+petraea	all	900	GaliciaQuercus robur+petraeaall900
Galicia	Quercus robur+petraea	all	925	GaliciaQuercus robur+petraeaall925
Galicia	Quercus robur+petraea	all	950	GaliciaQuercus robur+petraeaall950
Galicia	Quercus robur+petraea	all	975	GaliciaQuercus robur+petraeaall975
Galicia	Quercus robur+petraea	all	1000	GaliciaQuercus robur+petraeaall1000
Galicia	Quercus robur+petraea	all	1050	GaliciaQuercus robur+petraeaall1050
Galicia	Quercus robur+petraea	all	1075	GaliciaQuercus robur+petraeaall1075
Galicia	Quercus robur+petraea	all	1100	GaliciaQuercus robur+petraeaall1100
Galicia	Quercus robur+petraea	all	1125	GaliciaQuercus robur+petraeaall1125
Galicia	Quercus robur+petraea	all	1150	GaliciaQuercus robur+petraeaall1150
Galicia	Quercus robur+petraea	all	1175	GaliciaQuercus robur+petraeaall1175
Galicia	Quercus robur+petraea	all	1250	GaliciaQuercus robur+petraeaall1250
Galicia	Quercus robur+petraea	all	1300	GaliciaQuercus robur+petraeaall1300
Galicia	Quercus robur+petraea	all	1700	GaliciaQuercus robur+petraeaall1700
Jura+Mittelland	Abies alba	private	100	Jura+MittellandAbies albaprivate100	0.00980001	0.0105357
Jura+Mittelland	Abies alba	private	150	Jura+MittellandAbies albaprivate150	0.0127328	0.00592261
Jura+Mittelland	Abies alba	private	200	Jura+MittellandAbies albaprivate200	0.0202869	0.00335087
Jura+Mittelland	Abies alba	private	250	Jura+MittellandAbies albaprivate250	0.0153638	0.00571483
Jura+Mittelland	Abies alba	private	300	Jura+MittellandAbies albaprivate300	0.0155412	0.000854206
Jura+Mittelland	Abies alba	private	350	Jura+MittellandAbies albaprivate350	0.022332	0.00627129
Jura+Mittelland	Abies alba	private	400	Jura+MittellandAbies albaprivate400	0.0159074	0.00376011
Jura+Mittelland	Abies alba	private	450	Jura+MittellandAbies albaprivate450	0.0277154	0.00628067
Jura+Mittelland	Abies alba	private	500	Jura+MittellandAbies albaprivate500	0.0193674	0.00696913
Jura+Mittelland	Abies alba	private	550	Jura+MittellandAbies albaprivate550	0.024768	0.00248405
Jura+Mittelland	Abies alba	private	600	Jura+MittellandAbies albaprivate600	0.0233527	0.00265399
Jura+Mittelland	Abies alba	private	650	Jura+MittellandAbies albaprivate650	0.0231196	0
Jura+Mittelland	Abies alba	private	700	Jura+MittellandAbies albaprivate700	0.0296349	0
Jura+Mittelland	Abies alba	private	750	Jura+MittellandAbies albaprivate750
Jura+Mittelland	Abies alba	private	800	Jura+MittellandAbies albaprivate800
Jura+Mittelland	Abies alba	public	100	Jura+MittellandAbies albapublic100	0.0117594	0.0040262
Jura+Mittelland	Abies alba	public	150	Jura+MittellandAbies albapublic150	0.0174138	0.00569968
Jura+Mittelland	Abies alba	public	200	Jura+MittellandAbies albapublic200	0.0237202	0.00477277
Jura+Mittelland	Abies alba	public	250	Jura+MittellandAbies albapublic250	0.0166487	0.00526593
Jura+Mittelland	Abies alba	public	300	Jura+MittellandAbies albapublic300	0.0242704	0.00344613
Jura+Mittelland	Abies alba	public	350	Jura+MittellandAbies albapublic350	0.0224402	0.00463436
Jura+Mittelland	Abies alba	public	400	Jura+MittellandAbies albapublic400	0.0251938	0.00386571
Jura+Mittelland	Abies alba	public	450	Jura+MittellandAbies albapublic450	0.0216636	0.00474681
Jura+Mittelland	Abies alba	public	500	Jura+MittellandAbies albapublic500	0.0295267	0.0103023
Jura+Mittelland	Abies alba	public	550	Jura+MittellandAbies albapublic550	0.0261355	0.00260644
Jura+Mittelland	Abies alba	public	600	Jura+MittellandAbies albapublic600	0.0200762	0.0115855
Jura+Mittelland	Abies alba	public	650	Jura+MittellandAbies albapublic650	0.0205022	0
Jura+Mittelland	Abies alba	public	700	Jura+MittellandAbies albapublic700	0.0483392	0.0066695
Jura+Mittelland	Abies alba	public	750	Jura+MittellandAbies albapublic750	0.0251265	0
Jura+Mittelland	Abies alba	public	800	Jura+MittellandAbies albapublic800
Jura+Mittelland	Abies alba	public	850	Jura+MittellandAbies albapublic850
Jura+Mittelland	Abies alba	public	900	Jura+MittellandAbies albapublic900
Jura+Mittelland	Abies alba	public	1000	Jura+MittellandAbies albapublic1000
Jura+Mittelland	Betula spp.	private	100	Jura+MittellandBetula spp.private100
Jura+Mittelland	Betula spp.	private	150	Jura+MittellandBetula spp.private150
Jura+Mittelland	Betula spp.	private	200	Jura+MittellandBetula spp.private200
Jura+Mittelland	Betula spp.	private	250	Jura+MittellandBetula spp.private250
Jura+Mittelland	Betula spp.	private	300	Jura+MittellandBetula spp.private300
Jura+Mittelland	Betula spp.	private	350	Jura+MittellandBetula spp.private350
Jura+Mittelland	Betula spp.	private	400	Jura+MittellandBetula spp.private400
Jura+Mittelland	Betula spp.	public	150	Jura+MittellandBetula spp.public150
Jura+Mittelland	Betula spp.	public	200	Jura+MittellandBetula spp.public200
Jura+Mittelland	Betula spp.	public	250	Jura+MittellandBetula spp.public250
Jura+Mittelland	Betula spp.	public	300	Jura+MittellandBetula spp.public300
Jura+Mittelland	Betula spp.	public	350	Jura+MittellandBetula spp.public350
Jura+Mittelland	Betula spp.	public	400	Jura+MittellandBetula spp.public400
Jura+Mittelland	Fagus sylvatica	private	100	Jura+MittellandFagus sylvaticaprivate100	0.00994049	0.00814387
Jura+Mittelland	Fagus sylvatica	private	150	Jura+MittellandFagus sylvaticaprivate150	0.00972101	0.00751764
Jura+Mittelland	Fagus sylvatica	private	200	Jura+MittellandFagus sylvaticaprivate200	0.00872833	0.00573899
Jura+Mittelland	Fagus sylvatica	private	250	Jura+MittellandFagus sylvaticaprivate250	0.0069802	0.0020062
Jura+Mittelland	Fagus sylvatica	private	300	Jura+MittellandFagus sylvaticaprivate300	0.0090585	0.0024403
Jura+Mittelland	Fagus sylvatica	private	350	Jura+MittellandFagus sylvaticaprivate350	0.00757588	0.00160195
Jura+Mittelland	Fagus sylvatica	private	400	Jura+MittellandFagus sylvaticaprivate400	0.0120666	0.00289135
Jura+Mittelland	Fagus sylvatica	private	450	Jura+MittellandFagus sylvaticaprivate450	0.0151076	0.00218963
Jura+Mittelland	Fagus sylvatica	private	500	Jura+MittellandFagus sylvaticaprivate500	0.0149936	0.002835
Jura+Mittelland	Fagus sylvatica	private	550	Jura+MittellandFagus sylvaticaprivate550	0.0187653	0.00157592
Jura+Mittelland	Fagus sylvatica	private	600	Jura+MittellandFagus sylvaticaprivate600	0.00920184	0
Jura+Mittelland	Fagus sylvatica	private	650	Jura+MittellandFagus sylvaticaprivate650	0.00624025	0
Jura+Mittelland	Fagus sylvatica	private	700	Jura+MittellandFagus sylvaticaprivate700
Jura+Mittelland	Fagus sylvatica	private	750	Jura+MittellandFagus sylvaticaprivate750
Jura+Mittelland	Fagus sylvatica	private	900	Jura+MittellandFagus sylvaticaprivate900
Jura+Mittelland	Fagus sylvatica	public	100	Jura+MittellandFagus sylvaticapublic100	0.0212169	0.00717735
Jura+Mittelland	Fagus sylvatica	public	150	Jura+MittellandFagus sylvaticapublic150	0.0191631	0.00329295
Jura+Mittelland	Fagus sylvatica	public	200	Jura+MittellandFagus sylvaticapublic200	0.0222853	0.00343585
Jura+Mittelland	Fagus sylvatica	public	250	Jura+MittellandFagus sylvaticapublic250	0.0217394	0.00433259
Jura+Mittelland	Fagus sylvatica	public	300	Jura+MittellandFagus sylvaticapublic300	0.0169462	0.00218347
Jura+Mittelland	Fagus sylvatica	public	350	Jura+MittellandFagus sylvaticapublic350	0.0186091	0.00579083
Jura+Mittelland	Fagus sylvatica	public	400	Jura+MittellandFagus sylvaticapublic400	0.021457	0.00384204
Jura+Mittelland	Fagus sylvatica	public	450	Jura+MittellandFagus sylvaticapublic450	0.0211431	0.0024947
Jura+Mittelland	Fagus sylvatica	public	500	Jura+MittellandFagus sylvaticapublic500	0.0281239	0.00428114
Jura+Mittelland	Fagus sylvatica	public	550	Jura+MittellandFagus sylvaticapublic550	0.029566	0.00317534
Jura+Mittelland	Fagus sylvatica	public	600	Jura+MittellandFagus sylvaticapublic600	0.0410478	0.00886518
Jura+Mittelland	Fagus sylvatica	public	650	Jura+MittellandFagus sylvaticapublic650	0.0425247	0.008404
Jura+Mittelland	Fagus sylvatica	public	700	Jura+MittellandFagus sylvaticapublic700	0.0519526	0.0160725
Jura+Mittelland	Fagus sylvatica	public	750	Jura+MittellandFagus sylvaticapublic750	0.0591493	0
Jura+Mittelland	Fagus sylvatica	public	800	Jura+MittellandFagus sylvaticapublic800
Jura+Mittelland	Fagus sylvatica	public	850	Jura+MittellandFagus sylvaticapublic850
Jura+Mittelland	Fagus sylvatica	public	900	Jura+MittellandFagus sylvaticapublic900
Jura+Mittelland	Other conifers	private	100	Jura+MittellandOther conifersprivate100	0.0226673	0.00523043
Jura+Mittelland	Other conifers	private	150	Jura+MittellandOther conifersprivate150	0.0137839	0
Jura+Mittelland	Other conifers	private	200	Jura+MittellandOther conifersprivate200	0.0148403	0
Jura+Mittelland	Other conifers	private	250	Jura+MittellandOther conifersprivate250
Jura+Mittelland	Other conifers	private	300	Jura+MittellandOther conifersprivate300
Jura+Mittelland	Other conifers	private	350	Jura+MittellandOther conifersprivate350
Jura+Mittelland	Other conifers	private	400	Jura+MittellandOther conifersprivate400
Jura+Mittelland	Other conifers	private	450	Jura+MittellandOther conifersprivate450	0	0
Jura+Mittelland	Other conifers	private	500	Jura+MittellandOther conifersprivate500
Jura+Mittelland	Other conifers	private	550	Jura+MittellandOther conifersprivate550
Jura+Mittelland	Other conifers	private	600	Jura+MittellandOther conifersprivate600
Jura+Mittelland	Other conifers	private	650	Jura+MittellandOther conifersprivate650
Jura+Mittelland	Other conifers	public	100	Jura+MittellandOther coniferspublic100	0.0244197	0.0128681
Jura+Mittelland	Other conifers	public	150	Jura+MittellandOther coniferspublic150	0.0214109	0.00773354
Jura+Mittelland	Other conifers	public	200	Jura+MittellandOther coniferspublic200	0.0290256	0.0071622
Jura+Mittelland	Other conifers	public	250	Jura+MittellandOther coniferspublic250	0.0160725	0.00379692
Jura+Mittelland	Other conifers	public	300	Jura+MittellandOther coniferspublic300	0.0288936	0.0134645
Jura+Mittelland	Other conifers	public	350	Jura+MittellandOther coniferspublic350	0.0321087	0.00472113
Jura+Mittelland	Other conifers	public	400	Jura+MittellandOther coniferspublic400	0.0205022	0
Jura+Mittelland	Other conifers	public	450	Jura+MittellandOther coniferspublic450	0.0231196	0.0071622
Jura+Mittelland	Other conifers	public	500	Jura+MittellandOther coniferspublic500	0.0275175	0
Jura+Mittelland	Other conifers	public	550	Jura+MittellandOther coniferspublic550
Jura+Mittelland	Other conifers	public	600	Jura+MittellandOther coniferspublic600
Jura+Mittelland	Other conifers	public	650	Jura+MittellandOther coniferspublic650
Jura+Mittelland	Other conifers	public	700	Jura+MittellandOther coniferspublic700
Jura+Mittelland	Other conifers	public	750	Jura+MittellandOther coniferspublic750
Jura+Mittelland	Other conifers	public	800	Jura+MittellandOther coniferspublic800
Jura+Mittelland	Other conifers	public	900	Jura+MittellandOther coniferspublic900
Jura+Mittelland	Other longlived broadleaves	private	100	Jura+MittellandOther longlived broadleavesprivate100	0.0117022	0.006424
Jura+Mittelland	Other longlived broadleaves	private	150	Jura+MittellandOther longlived broadleavesprivate150	0.0126003	0.0115356
Jura+Mittelland	Other longlived broadleaves	private	200	Jura+MittellandOther longlived broadleavesprivate200	0.0172875	0.00763207
Jura+Mittelland	Other longlived broadleaves	private	250	Jura+MittellandOther longlived broadleavesprivate250	0.011663	0.00632162
Jura+Mittelland	Other longlived broadleaves	private	300	Jura+MittellandOther longlived broadleavesprivate300	0.008404	0.00245264
Jura+Mittelland	Other longlived broadleaves	private	350	Jura+MittellandOther longlived broadleavesprivate350	0.00785893	0.0022977
Jura+Mittelland	Other longlived broadleaves	private	400	Jura+MittellandOther longlived broadleavesprivate400	0.00758232	0.0066046
Jura+Mittelland	Other longlived broadleaves	private	450	Jura+MittellandOther longlived broadleavesprivate450	0.0123224	0.00395163
Jura+Mittelland	Other longlived broadleaves	private	500	Jura+MittellandOther longlived broadleavesprivate500	0.00891957	0.00289135
Jura+Mittelland	Other longlived broadleaves	private	550	Jura+MittellandOther longlived broadleavesprivate550	0.0101672	0.00496275
Jura+Mittelland	Other longlived broadleaves	private	600	Jura+MittellandOther longlived broadleavesprivate600
Jura+Mittelland	Other longlived broadleaves	private	650	Jura+MittellandOther longlived broadleavesprivate650
Jura+Mittelland	Other longlived broadleaves	private	750	Jura+MittellandOther longlived broadleavesprivate750
Jura+Mittelland	Other longlived broadleaves	private	800	Jura+MittellandOther longlived broadleavesprivate800
Jura+Mittelland	Other longlived broadleaves	private	850	Jura+MittellandOther longlived broadleavesprivate850
Jura+Mittelland	Other longlived broadleaves	public	100	Jura+MittellandOther longlived broadleavespublic100	0.0141923	0.00403381
Jura+Mittelland	Other longlived broadleaves	public	150	Jura+MittellandOther longlived broadleavespublic150	0.0185127	0.00439459
Jura+Mittelland	Other longlived broadleaves	public	200	Jura+MittellandOther longlived broadleavespublic200	0.0245313	0.00460894
Jura+Mittelland	Other longlived broadleaves	public	250	Jura+MittellandOther longlived broadleavespublic250	0.0146087	0.00432355
Jura+Mittelland	Other longlived broadleaves	public	300	Jura+MittellandOther longlived broadleavespublic300	0.0159944	0.00176201
Jura+Mittelland	Other longlived broadleaves	public	350	Jura+MittellandOther longlived broadleavespublic350	0.0228793	0.00386171
Jura+Mittelland	Other longlived broadleaves	public	400	Jura+MittellandOther longlived broadleavespublic400	0.0210772	0.00276759
Jura+Mittelland	Other longlived broadleaves	public	450	Jura+MittellandOther longlived broadleavespublic450	0.0171826	0.00729697
Jura+Mittelland	Other longlived broadleaves	public	500	Jura+MittellandOther longlived broadleavespublic500	0.016344	0.00950258
Jura+Mittelland	Other longlived broadleaves	public	550	Jura+MittellandOther longlived broadleavespublic550	0.0071622	0.0071622
Jura+Mittelland	Other longlived broadleaves	public	600	Jura+MittellandOther longlived broadleavespublic600	0.0350382	0.00773354
Jura+Mittelland	Other longlived broadleaves	public	650	Jura+MittellandOther longlived broadleavespublic650
Jura+Mittelland	Other longlived broadleaves	public	700	Jura+MittellandOther longlived broadleavespublic700
Jura+Mittelland	Other longlived broadleaves	public	750	Jura+MittellandOther longlived broadleavespublic750
Jura+Mittelland	Other shortlived broadleaves	private	100	Jura+MittellandOther shortlived broadleavesprivate100	0.00289135	0.0153098
Jura+Mittelland	Other shortlived broadleaves	private	150	Jura+MittellandOther shortlived broadleavesprivate150	0.00920184	0.0141189
Jura+Mittelland	Other shortlived broadleaves	private	200	Jura+MittellandOther shortlived broadleavesprivate200	0.0291856	0.00523043
Jura+Mittelland	Other shortlived broadleaves	private	250	Jura+MittellandOther shortlived broadleavesprivate250	0.0066695	0.0137839
Jura+Mittelland	Other shortlived broadleaves	private	300	Jura+MittellandOther shortlived broadleavesprivate300
Jura+Mittelland	Other shortlived broadleaves	private	350	Jura+MittellandOther shortlived broadleavesprivate350
Jura+Mittelland	Other shortlived broadleaves	private	400	Jura+MittellandOther shortlived broadleavesprivate400
Jura+Mittelland	Other shortlived broadleaves	private	450	Jura+MittellandOther shortlived broadleavesprivate450
Jura+Mittelland	Other shortlived broadleaves	private	550	Jura+MittellandOther shortlived broadleavesprivate550
Jura+Mittelland	Other shortlived broadleaves	private	650	Jura+MittellandOther shortlived broadleavesprivate650
Jura+Mittelland	Other shortlived broadleaves	private	700	Jura+MittellandOther shortlived broadleavesprivate700
Jura+Mittelland	Other shortlived broadleaves	private	800	Jura+MittellandOther shortlived broadleavesprivate800
Jura+Mittelland	Other shortlived broadleaves	public	100	Jura+MittellandOther shortlived broadleavespublic100	0.0143333	0.0155202
Jura+Mittelland	Other shortlived broadleaves	public	150	Jura+MittellandOther shortlived broadleavespublic150	0.0188068	0.0227375
Jura+Mittelland	Other shortlived broadleaves	public	200	Jura+MittellandOther shortlived broadleavespublic200	0.0207538	0.00552864
Jura+Mittelland	Other shortlived broadleaves	public	250	Jura+MittellandOther shortlived broadleavespublic250	0.0214109	0.0066695
Jura+Mittelland	Other shortlived broadleaves	public	300	Jura+MittellandOther shortlived broadleavespublic300	0.0160725	0.00773354
Jura+Mittelland	Other shortlived broadleaves	public	350	Jura+MittellandOther shortlived broadleavespublic350	0.0350382	0.00773354
Jura+Mittelland	Other shortlived broadleaves	public	400	Jura+MittellandOther shortlived broadleavespublic400
Jura+Mittelland	Other shortlived broadleaves	public	450	Jura+MittellandOther shortlived broadleavespublic450
Jura+Mittelland	Other shortlived broadleaves	public	500	Jura+MittellandOther shortlived broadleavespublic500
Jura+Mittelland	Other shortlived broadleaves	public	600	Jura+MittellandOther shortlived broadleavespublic600
Jura+Mittelland	Other shortlived broadleaves	public	650	Jura+MittellandOther shortlived broadleavespublic650
Jura+Mittelland	Other shortlived broadleaves	public	750	Jura+MittellandOther shortlived broadleavespublic750
Jura+Mittelland	Other shortlived broadleaves	public	850	Jura+MittellandOther shortlived broadleavespublic850
Jura+Mittelland	Picea abies	private	100	Jura+MittellandPicea abiesprivate100	0.0334059	0.00625943
Jura+Mittelland	Picea abies	private	150	Jura+MittellandPicea abiesprivate150	0.0267608	0.00802453
Jura+Mittelland	Picea abies	private	200	Jura+MittellandPicea abiesprivate200	0.0216288	0.00736627
Jura+Mittelland	Picea abies	private	250	Jura+MittellandPicea abiesprivate250	0.0288035	0.00734302
Jura+Mittelland	Picea abies	private	300	Jura+MittellandPicea abiesprivate300	0.0280259	0.0115527
Jura+Mittelland	Picea abies	private	350	Jura+MittellandPicea abiesprivate350	0.0289565	0.00706123
Jura+Mittelland	Picea abies	private	400	Jura+MittellandPicea abiesprivate400	0.0358124	0.00744612
Jura+Mittelland	Picea abies	private	450	Jura+MittellandPicea abiesprivate450	0.0379325	0.00821409
Jura+Mittelland	Picea abies	private	500	Jura+MittellandPicea abiesprivate500	0.0340663	0.00417865
Jura+Mittelland	Picea abies	private	550	Jura+MittellandPicea abiesprivate550	0.0395609	0.00710968
Jura+Mittelland	Picea abies	private	600	Jura+MittellandPicea abiesprivate600	0.0393574	0.00504888
Jura+Mittelland	Picea abies	private	650	Jura+MittellandPicea abiesprivate650	0.0504835	0.0142926
Jura+Mittelland	Picea abies	private	700	Jura+MittellandPicea abiesprivate700	0.0428924	0.00450196
Jura+Mittelland	Picea abies	private	750	Jura+MittellandPicea abiesprivate750
Jura+Mittelland	Picea abies	private	800	Jura+MittellandPicea abiesprivate800
Jura+Mittelland	Picea abies	private	850	Jura+MittellandPicea abiesprivate850
Jura+Mittelland	Picea abies	public	100	Jura+MittellandPicea abiespublic100	0.0326877	0.00835725
Jura+Mittelland	Picea abies	public	150	Jura+MittellandPicea abiespublic150	0.0320374	0.00606935
Jura+Mittelland	Picea abies	public	200	Jura+MittellandPicea abiespublic200	0.0268778	0.00769263
Jura+Mittelland	Picea abies	public	250	Jura+MittellandPicea abiespublic250	0.0297965	0.00641012
Jura+Mittelland	Picea abies	public	300	Jura+MittellandPicea abiespublic300	0.0346373	0.0095737
Jura+Mittelland	Picea abies	public	350	Jura+MittellandPicea abiespublic350	0.0397141	0.0101672
Jura+Mittelland	Picea abies	public	400	Jura+MittellandPicea abiespublic400	0.039535	0.00963426
Jura+Mittelland	Picea abies	public	450	Jura+MittellandPicea abiespublic450	0.0424533	0.0139632
Jura+Mittelland	Picea abies	public	500	Jura+MittellandPicea abiespublic500	0.0409221	0.0101672
Jura+Mittelland	Picea abies	public	550	Jura+MittellandPicea abiespublic550	0.0464117	0.0121676
Jura+Mittelland	Picea abies	public	600	Jura+MittellandPicea abiespublic600	0.0396542	0.00382688
Jura+Mittelland	Picea abies	public	650	Jura+MittellandPicea abiespublic650	0.0415581	0.00895883
Jura+Mittelland	Picea abies	public	700	Jura+MittellandPicea abiespublic700	0.0385641	0.008404
Jura+Mittelland	Picea abies	public	750	Jura+MittellandPicea abiespublic750	0.0650204	0.0071622
Jura+Mittelland	Picea abies	public	800	Jura+MittellandPicea abiespublic800
Jura+Mittelland	Picea abies	public	850	Jura+MittellandPicea abiespublic850
Jura+Mittelland	Picea abies	public	900	Jura+MittellandPicea abiespublic900
Jura+Mittelland	Picea abies	public	950	Jura+MittellandPicea abiespublic950
Jura+Mittelland	Pinus nigra	public	200	Jura+MittellandPinus nigrapublic200
Jura+Mittelland	Pinus nigra	public	300	Jura+MittellandPinus nigrapublic300
Jura+Mittelland	Pinus nigra	public	350	Jura+MittellandPinus nigrapublic350
Jura+Mittelland	Pinus nigra	public	400	Jura+MittellandPinus nigrapublic400
Jura+Mittelland	Pinus nigra	public	450	Jura+MittellandPinus nigrapublic450
Jura+Mittelland	Pinus nigra	public	500	Jura+MittellandPinus nigrapublic500
Jura+Mittelland	Pinus nigra	public	550	Jura+MittellandPinus nigrapublic550
Jura+Mittelland	Pinus nigra	public	600	Jura+MittellandPinus nigrapublic600
Jura+Mittelland	Pinus sylvestris	private	100	Jura+MittellandPinus sylvestrisprivate100
Jura+Mittelland	Pinus sylvestris	private	150	Jura+MittellandPinus sylvestrisprivate150	0.0175285	0
Jura+Mittelland	Pinus sylvestris	private	200	Jura+MittellandPinus sylvestrisprivate200	0.0137839	0.0066695
Jura+Mittelland	Pinus sylvestris	private	250	Jura+MittellandPinus sylvestrisprivate250	0.0192755	0.0141189
Jura+Mittelland	Pinus sylvestris	private	300	Jura+MittellandPinus sylvestrisprivate300	0.008404	0.008404
Jura+Mittelland	Pinus sylvestris	private	350	Jura+MittellandPinus sylvestrisprivate350	0.0207049	0.0090585
Jura+Mittelland	Pinus sylvestris	private	400	Jura+MittellandPinus sylvestrisprivate400	0.0178221	0.00457272
Jura+Mittelland	Pinus sylvestris	private	450	Jura+MittellandPinus sylvestrisprivate450	0.0025833	0.00523043
Jura+Mittelland	Pinus sylvestris	private	500	Jura+MittellandPinus sylvestrisprivate500	0.00878483	0.00430224
Jura+Mittelland	Pinus sylvestris	private	550	Jura+MittellandPinus sylvestrisprivate550	0.00773354	0.00773354
Jura+Mittelland	Pinus sylvestris	private	600	Jura+MittellandPinus sylvestrisprivate600
Jura+Mittelland	Pinus sylvestris	private	650	Jura+MittellandPinus sylvestrisprivate650
Jura+Mittelland	Pinus sylvestris	public	100	Jura+MittellandPinus sylvestrispublic100	0.0288936	0.0183604
Jura+Mittelland	Pinus sylvestris	public	150	Jura+MittellandPinus sylvestrispublic150	0.040485	0.0125894
Jura+Mittelland	Pinus sylvestris	public	200	Jura+MittellandPinus sylvestrispublic200	0.0350382	0.00379692
Jura+Mittelland	Pinus sylvestris	public	250	Jura+MittellandPinus sylvestrispublic250	0.00289135	0.0153098
Jura+Mittelland	Pinus sylvestris	public	300	Jura+MittellandPinus sylvestrispublic300	0.00920184	0.00920184
Jura+Mittelland	Pinus sylvestris	public	350	Jura+MittellandPinus sylvestrispublic350	0.0172566	0.00569087
Jura+Mittelland	Pinus sylvestris	public	400	Jura+MittellandPinus sylvestrispublic400	0.0135092	0.00558168
Jura+Mittelland	Pinus sylvestris	public	450	Jura+MittellandPinus sylvestrispublic450	0.0197294	0.00280765
Jura+Mittelland	Pinus sylvestris	public	500	Jura+MittellandPinus sylvestrispublic500	0.0148403	0.00610919
Jura+Mittelland	Pinus sylvestris	public	550	Jura+MittellandPinus sylvestrispublic550	0.0101672	0.0101672
Jura+Mittelland	Pinus sylvestris	public	600	Jura+MittellandPinus sylvestrispublic600	0.0304157	0.00920184
Jura+Mittelland	Pinus sylvestris	public	650	Jura+MittellandPinus sylvestrispublic650
Jura+Mittelland	Pinus sylvestris	public	750	Jura+MittellandPinus sylvestrispublic750
Jura+Mittelland	Quercus robur+petraea	private	100	Jura+MittellandQuercus robur+petraeaprivate100	0	0.0321087
Jura+Mittelland	Quercus robur+petraea	private	150	Jura+MittellandQuercus robur+petraeaprivate150	0.00280765	0.0117022
Jura+Mittelland	Quercus robur+petraea	private	200	Jura+MittellandQuercus robur+petraeaprivate200	0.00328282	0.0101672
Jura+Mittelland	Quercus robur+petraea	private	250	Jura+MittellandQuercus robur+petraeaprivate250	0.0035212	0.0035212
Jura+Mittelland	Quercus robur+petraea	private	300	Jura+MittellandQuercus robur+petraeaprivate300	0	0.00982366
Jura+Mittelland	Quercus robur+petraea	private	350	Jura+MittellandQuercus robur+petraeaprivate350	0.00682602	0.00920184
Jura+Mittelland	Quercus robur+petraea	private	400	Jura+MittellandQuercus robur+petraeaprivate400	0.00239215	0.00483893
Jura+Mittelland	Quercus robur+petraea	private	450	Jura+MittellandQuercus robur+petraeaprivate450	0.0105357	0.00339783
Jura+Mittelland	Quercus robur+petraea	private	500	Jura+MittellandQuercus robur+petraeaprivate500	0	0
Jura+Mittelland	Quercus robur+petraea	private	550	Jura+MittellandQuercus robur+petraeaprivate550	0.0165302	0.0107301
Jura+Mittelland	Quercus robur+petraea	private	600	Jura+MittellandQuercus robur+petraeaprivate600
Jura+Mittelland	Quercus robur+petraea	private	650	Jura+MittellandQuercus robur+petraeaprivate650
Jura+Mittelland	Quercus robur+petraea	private	700	Jura+MittellandQuercus robur+petraeaprivate700
Jura+Mittelland	Quercus robur+petraea	private	750	Jura+MittellandQuercus robur+petraeaprivate750
Jura+Mittelland	Quercus robur+petraea	private	800	Jura+MittellandQuercus robur+petraeaprivate800
Jura+Mittelland	Quercus robur+petraea	private	850	Jura+MittellandQuercus robur+petraeaprivate850
Jura+Mittelland	Quercus robur+petraea	private	900	Jura+MittellandQuercus robur+petraeaprivate900
Jura+Mittelland	Quercus robur+petraea	public	100	Jura+MittellandQuercus robur+petraeapublic100	0.0306055	0.00982366
Jura+Mittelland	Quercus robur+petraea	public	150	Jura+MittellandQuercus robur+petraeapublic150	0.0291856	0.00630791
Jura+Mittelland	Quercus robur+petraea	public	200	Jura+MittellandQuercus robur+petraeapublic200	0.0177293	0.00739638
Jura+Mittelland	Quercus robur+petraea	public	250	Jura+MittellandQuercus robur+petraeapublic250	0.00634229	0.00312419
Jura+Mittelland	Quercus robur+petraea	public	300	Jura+MittellandQuercus robur+petraeapublic300	0.0179348	0.00420888
Jura+Mittelland	Quercus robur+petraea	public	350	Jura+MittellandQuercus robur+petraeapublic350	0.0143515	0.00302669
Jura+Mittelland	Quercus robur+petraea	public	400	Jura+MittellandQuercus robur+petraeapublic400	0.0219516	0.00450196
Jura+Mittelland	Quercus robur+petraea	public	450	Jura+MittellandQuercus robur+petraeapublic450	0.0132194	0.00251627
Jura+Mittelland	Quercus robur+petraea	public	500	Jura+MittellandQuercus robur+petraeapublic500	0.032894	0.0128681
Jura+Mittelland	Quercus robur+petraea	public	550	Jura+MittellandQuercus robur+petraeapublic550	0.050936	0.008404
Jura+Mittelland	Quercus robur+petraea	public	600	Jura+MittellandQuercus robur+petraeapublic600
Jura+Mittelland	Quercus robur+petraea	public	650	Jura+MittellandQuercus robur+petraeapublic650
Jura+Mittelland	Quercus robur+petraea	public	700	Jura+MittellandQuercus robur+petraeapublic700
Jura+Mittelland	Quercus robur+petraea	public	750	Jura+MittellandQuercus robur+petraeapublic750
Jura+Mittelland	Quercus robur+petraea	public	800	Jura+MittellandQuercus robur+petraeapublic800
Jura+Mittelland	Quercus robur+petraea	public	900	Jura+MittellandQuercus robur+petraeapublic900
Jura+Mittelland	Quercus robur+petraea	public	1000	Jura+MittellandQuercus robur+petraeapublic1000
Maribor	Abies alba	private	100	MariborAbies albaprivate100	0.00661032	0.00208204
Maribor	Abies alba	private	150	MariborAbies albaprivate150	0.0075539	0.000712217
Maribor	Abies alba	private	200	MariborAbies albaprivate200	0.0116059	0.0011214
Maribor	Abies alba	private	250	MariborAbies albaprivate250	0.0149445	0.000359002
Maribor	Abies alba	private	300	MariborAbies albaprivate300	0.0233493	0.000379795
Maribor	Abies alba	private	350	MariborAbies albaprivate350	0.0330875	0.000651256
Maribor	Abies alba	private	400	MariborAbies albaprivate400	0.0329267	0.000500293
Maribor	Abies alba	private	450	MariborAbies albaprivate450	0.0396155	0.000250282
Maribor	Abies alba	private	500	MariborAbies albaprivate500	0.0456006	0
Maribor	Abies alba	private	550	MariborAbies albaprivate550	0.053063	0
Maribor	Abies alba	private	600	MariborAbies albaprivate600	0.0523208	0
Maribor	Abies alba	private	650	MariborAbies albaprivate650	0.066967	0
Maribor	Abies alba	private	700	MariborAbies albaprivate700	0.0544245	0
Maribor	Abies alba	private	750	MariborAbies albaprivate750	0.117747	0
Maribor	Abies alba	private	800	MariborAbies albaprivate800
Maribor	Abies alba	private	850	MariborAbies albaprivate850
Maribor	Abies alba	private	900	MariborAbies albaprivate900
Maribor	Abies alba	public	100	MariborAbies albapublic100	0.0141411	0.00451543
Maribor	Abies alba	public	150	MariborAbies albapublic150	0.0111701	0.00125709
Maribor	Abies alba	public	200	MariborAbies albapublic200	0.0258952	0.00233201
Maribor	Abies alba	public	250	MariborAbies albapublic250	0.0184856	0.00106896
Maribor	Abies alba	public	300	MariborAbies albapublic300	0.0172345	0.00214831
Maribor	Abies alba	public	350	MariborAbies albapublic350	0.035919	0.000579544
Maribor	Abies alba	public	400	MariborAbies albapublic400	0.0355507	0.000743222
Maribor	Abies alba	public	450	MariborAbies albapublic450	0.024479	0
Maribor	Abies alba	public	500	MariborAbies albapublic500	0.0337131	0
Maribor	Abies alba	public	550	MariborAbies albapublic550	0.0325927	0.00525054
Maribor	Abies alba	public	600	MariborAbies albapublic600	0.0198671	0
Maribor	Abies alba	public	650	MariborAbies albapublic650	0.0524728	0
Maribor	Abies alba	public	700	MariborAbies albapublic700
Maribor	Abies alba	public	750	MariborAbies albapublic750
Maribor	Abies alba	public	800	MariborAbies albapublic800
Maribor	Betula spp.	private	100	MariborBetula spp.private100	0.0456675	0.00527362
Maribor	Betula spp.	private	150	MariborBetula spp.private150	0.0448801	0.00557724
Maribor	Betula spp.	private	200	MariborBetula spp.private200	0.0342804	0.0043798
Maribor	Betula spp.	private	250	MariborBetula spp.private250	0.0482659	0.00122626
Maribor	Betula spp.	private	300	MariborBetula spp.private300	0.0487375	0.00458795
Maribor	Betula spp.	private	350	MariborBetula spp.private350	0.0497998	0.00252858
Maribor	Betula spp.	private	400	MariborBetula spp.private400	0.0588131	0.00948574
Maribor	Betula spp.	private	450	MariborBetula spp.private450
Maribor	Betula spp.	private	500	MariborBetula spp.private500
Maribor	Betula spp.	public	100	MariborBetula spp.public100	0.0412466	0
Maribor	Betula spp.	public	150	MariborBetula spp.public150	0.0350389	0.0142082
Maribor	Betula spp.	public	200	MariborBetula spp.public200	0.0449134	0
Maribor	Betula spp.	public	250	MariborBetula spp.public250
Maribor	Betula spp.	public	300	MariborBetula spp.public300	0.0480546	0.0117092
Maribor	Betula spp.	public	350	MariborBetula spp.public350
Maribor	Betula spp.	public	400	MariborBetula spp.public400
Maribor	Fagus sylvatica	private	100	MariborFagus sylvaticaprivate100	0.0128627	0.00244117
Maribor	Fagus sylvatica	private	150	MariborFagus sylvaticaprivate150	0.0118745	0.000940046
Maribor	Fagus sylvatica	private	200	MariborFagus sylvaticaprivate200	0.0118319	0.000497295
Maribor	Fagus sylvatica	private	250	MariborFagus sylvaticaprivate250	0.0103848	0.00041165
Maribor	Fagus sylvatica	private	300	MariborFagus sylvaticaprivate300	0.0127462	0.000168905
Maribor	Fagus sylvatica	private	350	MariborFagus sylvaticaprivate350	0.0137307	0.000334812
Maribor	Fagus sylvatica	private	400	MariborFagus sylvaticaprivate400	0.0151201	0.000299805
Maribor	Fagus sylvatica	private	450	MariborFagus sylvaticaprivate450	0.0198873	0.000558505
Maribor	Fagus sylvatica	private	500	MariborFagus sylvaticaprivate500	0.0199393	0.000332171
Maribor	Fagus sylvatica	private	550	MariborFagus sylvaticaprivate550	0.0181278	0
Maribor	Fagus sylvatica	private	600	MariborFagus sylvaticaprivate600	0.0272958	0.00166071
Maribor	Fagus sylvatica	private	650	MariborFagus sylvaticaprivate650	0.0207174	0
Maribor	Fagus sylvatica	private	700	MariborFagus sylvaticaprivate700	0.0365816	0
Maribor	Fagus sylvatica	private	750	MariborFagus sylvaticaprivate750	0.0159064	0
Maribor	Fagus sylvatica	private	800	MariborFagus sylvaticaprivate800
Maribor	Fagus sylvatica	private	850	MariborFagus sylvaticaprivate850
Maribor	Fagus sylvatica	private	900	MariborFagus sylvaticaprivate900
Maribor	Fagus sylvatica	private	950	MariborFagus sylvaticaprivate950
Maribor	Fagus sylvatica	private	1050	MariborFagus sylvaticaprivate1050
Maribor	Fagus sylvatica	public	100	MariborFagus sylvaticapublic100	0.0213839	0.00258437
Maribor	Fagus sylvatica	public	150	MariborFagus sylvaticapublic150	0.022508	0.000474497
Maribor	Fagus sylvatica	public	200	MariborFagus sylvaticapublic200	0.0224797	0.000389282
Maribor	Fagus sylvatica	public	250	MariborFagus sylvaticapublic250	0.0192039	0.00034959
Maribor	Fagus sylvatica	public	300	MariborFagus sylvaticapublic300	0.019582	0.000201796
Maribor	Fagus sylvatica	public	350	MariborFagus sylvaticapublic350	0.0218808	0.000152777
Maribor	Fagus sylvatica	public	400	MariborFagus sylvaticapublic400	0.0225943	0.000215262
Maribor	Fagus sylvatica	public	450	MariborFagus sylvaticapublic450	0.0263196	0.000334953
Maribor	Fagus sylvatica	public	500	MariborFagus sylvaticapublic500	0.0297412	0
Maribor	Fagus sylvatica	public	550	MariborFagus sylvaticapublic550	0.0360107	0.00176839
Maribor	Fagus sylvatica	public	600	MariborFagus sylvaticapublic600	0.0434222	0
Maribor	Fagus sylvatica	public	650	MariborFagus sylvaticapublic650	0.0258952	0
Maribor	Fagus sylvatica	public	700	MariborFagus sylvaticapublic700	0.0397355	0
Maribor	Fagus sylvatica	public	750	MariborFagus sylvaticapublic750	0.0397355	0.00866339
Maribor	Fagus sylvatica	public	800	MariborFagus sylvaticapublic800
Maribor	Fagus sylvatica	public	850	MariborFagus sylvaticapublic850
Maribor	Fagus sylvatica	public	950	MariborFagus sylvaticapublic950
Maribor	Other conifers	private	100	MariborOther conifersprivate100	0.0276616	0.00743835
Maribor	Other conifers	private	150	MariborOther conifersprivate150	0.0242143	0.00534409
Maribor	Other conifers	private	200	MariborOther conifersprivate200	0.0140088	0.00266327
Maribor	Other conifers	private	250	MariborOther conifersprivate250	0.0277916	0.00356544
Maribor	Other conifers	private	300	MariborOther conifersprivate300	0.0359986	0.0040328
Maribor	Other conifers	private	350	MariborOther conifersprivate350	0.0335181	0
Maribor	Other conifers	private	400	MariborOther conifersprivate400	0.0209739	0
Maribor	Other conifers	private	450	MariborOther conifersprivate450	0.0323167	0
Maribor	Other conifers	private	500	MariborOther conifersprivate500	0.042879	0
Maribor	Other conifers	private	550	MariborOther conifersprivate550	0.0104807	0
Maribor	Other conifers	private	600	MariborOther conifersprivate600
Maribor	Other conifers	private	650	MariborOther conifersprivate650
Maribor	Other conifers	private	700	MariborOther conifersprivate700
Maribor	Other conifers	private	750	MariborOther conifersprivate750
Maribor	Other conifers	private	800	MariborOther conifersprivate800
Maribor	Other conifers	public	100	MariborOther coniferspublic100	0.0318227	0.00961615
Maribor	Other conifers	public	150	MariborOther coniferspublic150	0.0202712	0.00249701
Maribor	Other conifers	public	200	MariborOther coniferspublic200	0.0177455	0
Maribor	Other conifers	public	250	MariborOther coniferspublic250	0.0302074	0
Maribor	Other conifers	public	300	MariborOther coniferspublic300	0.0297164	0.00104658
Maribor	Other conifers	public	350	MariborOther coniferspublic350	0.021131	0.00391439
Maribor	Other conifers	public	400	MariborOther coniferspublic400	0.013879	0.00219548
Maribor	Other conifers	public	450	MariborOther coniferspublic450	0.0202712	0
Maribor	Other conifers	public	500	MariborOther coniferspublic500	0.0242143	0
Maribor	Other conifers	public	550	MariborOther coniferspublic550
Maribor	Other conifers	public	600	MariborOther coniferspublic600
Maribor	Other conifers	public	650	MariborOther coniferspublic650
Maribor	Other conifers	public	700	MariborOther coniferspublic700
Maribor	Other conifers	public	750	MariborOther coniferspublic750
Maribor	Other longlived broadleaves	private	100	MariborOther longlived broadleavesprivate100	0.0270157	0.0064527
Maribor	Other longlived broadleaves	private	150	MariborOther longlived broadleavesprivate150	0.0248307	0.0042662
Maribor	Other longlived broadleaves	private	200	MariborOther longlived broadleavesprivate200	0.02638	0.00330206
Maribor	Other longlived broadleaves	private	250	MariborOther longlived broadleavesprivate250	0.0237139	0.00294209
Maribor	Other longlived broadleaves	private	300	MariborOther longlived broadleavesprivate300	0.0227954	0.00248588
Maribor	Other longlived broadleaves	private	350	MariborOther longlived broadleavesprivate350	0.0225975	0.00251218
Maribor	Other longlived broadleaves	private	400	MariborOther longlived broadleavesprivate400	0.0214867	0.00240685
Maribor	Other longlived broadleaves	private	450	MariborOther longlived broadleavesprivate450	0.0310917	0.00301682
Maribor	Other longlived broadleaves	private	500	MariborOther longlived broadleavesprivate500	0.0338677	0.00151786
Maribor	Other longlived broadleaves	private	550	MariborOther longlived broadleavesprivate550	0.0336692	0.00100453
Maribor	Other longlived broadleaves	private	600	MariborOther longlived broadleavesprivate600	0.0459129	0.00363016
Maribor	Other longlived broadleaves	private	650	MariborOther longlived broadleavesprivate650	0.0192283	0.00604412
Maribor	Other longlived broadleaves	private	700	MariborOther longlived broadleavesprivate700	0.018067	0
Maribor	Other longlived broadleaves	private	750	MariborOther longlived broadleavesprivate750
Maribor	Other longlived broadleaves	private	800	MariborOther longlived broadleavesprivate800
Maribor	Other longlived broadleaves	private	850	MariborOther longlived broadleavesprivate850
Maribor	Other longlived broadleaves	private	900	MariborOther longlived broadleavesprivate900
Maribor	Other longlived broadleaves	private	950	MariborOther longlived broadleavesprivate950
Maribor	Other longlived broadleaves	public	100	MariborOther longlived broadleavespublic100	0.028727	0.00449318
Maribor	Other longlived broadleaves	public	150	MariborOther longlived broadleavespublic150	0.026229	0.00472706
Maribor	Other longlived broadleaves	public	200	MariborOther longlived broadleavespublic200	0.0302399	0.00211424
Maribor	Other longlived broadleaves	public	250	MariborOther longlived broadleavespublic250	0.0293192	0.00342792
Maribor	Other longlived broadleaves	public	300	MariborOther longlived broadleavespublic300	0.0289215	0.00204178
Maribor	Other longlived broadleaves	public	350	MariborOther longlived broadleavespublic350	0.0208811	0.000488879
Maribor	Other longlived broadleaves	public	400	MariborOther longlived broadleavespublic400	0.0293152	0.00450188
Maribor	Other longlived broadleaves	public	450	MariborOther longlived broadleavespublic450	0.0316468	0.00252858
Maribor	Other longlived broadleaves	public	500	MariborOther longlived broadleavespublic500	0.0168464	0.00316984
Maribor	Other longlived broadleaves	public	550	MariborOther longlived broadleavespublic550	0.0230907	0
Maribor	Other longlived broadleaves	public	600	MariborOther longlived broadleavespublic600	0.0361046	0
Maribor	Other longlived broadleaves	public	650	MariborOther longlived broadleavespublic650
Maribor	Other longlived broadleaves	public	700	MariborOther longlived broadleavespublic700
Maribor	Other longlived broadleaves	public	750	MariborOther longlived broadleavespublic750
Maribor	Other longlived broadleaves	public	800	MariborOther longlived broadleavespublic800
Maribor	Other longlived broadleaves	public	950	MariborOther longlived broadleavespublic950
Maribor	Other shortlived broadleaves	private	100	MariborOther shortlived broadleavesprivate100	0.0377323	0.00939846
Maribor	Other shortlived broadleaves	private	150	MariborOther shortlived broadleavesprivate150	0.0430515	0.00602756
Maribor	Other shortlived broadleaves	private	200	MariborOther shortlived broadleavesprivate200	0.0305064	0.00459674
Maribor	Other shortlived broadleaves	private	250	MariborOther shortlived broadleavesprivate250	0.0275488	0.00290507
Maribor	Other shortlived broadleaves	private	300	MariborOther shortlived broadleavesprivate300	0.0267395	0.00291566
Maribor	Other shortlived broadleaves	private	350	MariborOther shortlived broadleavesprivate350	0.022658	0.0018221
Maribor	Other shortlived broadleaves	private	400	MariborOther shortlived broadleavesprivate400	0.0305394	0.00407388
Maribor	Other shortlived broadleaves	private	450	MariborOther shortlived broadleavesprivate450	0.0256173	0.00892118
Maribor	Other shortlived broadleaves	private	500	MariborOther shortlived broadleavesprivate500	0.0313436	0
Maribor	Other shortlived broadleaves	private	550	MariborOther shortlived broadleavesprivate550
Maribor	Other shortlived broadleaves	private	600	MariborOther shortlived broadleavesprivate600
Maribor	Other shortlived broadleaves	private	650	MariborOther shortlived broadleavesprivate650
Maribor	Other shortlived broadleaves	private	700	MariborOther shortlived broadleavesprivate700
Maribor	Other shortlived broadleaves	private	750	MariborOther shortlived broadleavesprivate750
Maribor	Other shortlived broadleaves	private	800	MariborOther shortlived broadleavesprivate800
Maribor	Other shortlived broadleaves	private	950	MariborOther shortlived broadleavesprivate950
Maribor	Other shortlived broadleaves	public	100	MariborOther shortlived broadleavespublic100	0.0319754	0.00778135
Maribor	Other shortlived broadleaves	public	150	MariborOther shortlived broadleavespublic150	0.022763	0.00808965
Maribor	Other shortlived broadleaves	public	200	MariborOther shortlived broadleavespublic200	0.0237416	0.00195893
Maribor	Other shortlived broadleaves	public	250	MariborOther shortlived broadleavespublic250	0.0283583	0.00193992
Maribor	Other shortlived broadleaves	public	300	MariborOther shortlived broadleavespublic300	0.0202027	0.00312038
Maribor	Other shortlived broadleaves	public	350	MariborOther shortlived broadleavespublic350	0.0272472	0
Maribor	Other shortlived broadleaves	public	400	MariborOther shortlived broadleavespublic400	0.0170382	0.0170382
Maribor	Other shortlived broadleaves	public	450	MariborOther shortlived broadleavespublic450
Maribor	Other shortlived broadleaves	public	500	MariborOther shortlived broadleavespublic500
Maribor	Other shortlived broadleaves	public	550	MariborOther shortlived broadleavespublic550
Maribor	Other shortlived broadleaves	public	600	MariborOther shortlived broadleavespublic600
Maribor	Other shortlived broadleaves	public	700	MariborOther shortlived broadleavespublic700
Maribor	Other shortlived broadleaves	public	800	MariborOther shortlived broadleavespublic800
Maribor	Picea abies	private	100	MariborPicea abiesprivate100	0.017676	0.00746633
Maribor	Picea abies	private	150	MariborPicea abiesprivate150	0.0162835	0.00410049
Maribor	Picea abies	private	200	MariborPicea abiesprivate200	0.017265	0.00170357
Maribor	Picea abies	private	250	MariborPicea abiesprivate250	0.0200423	0.00135876
Maribor	Picea abies	private	300	MariborPicea abiesprivate300	0.0219761	0.000623443
Maribor	Picea abies	private	350	MariborPicea abiesprivate350	0.0263842	0.000632713
Maribor	Picea abies	private	400	MariborPicea abiesprivate400	0.0309677	0.000369618
Maribor	Picea abies	private	450	MariborPicea abiesprivate450	0.0345167	0.000338067
Maribor	Picea abies	private	500	MariborPicea abiesprivate500	0.0349048	0.000418032
Maribor	Picea abies	private	550	MariborPicea abiesprivate550	0.0375402	0.000544812
Maribor	Picea abies	private	600	MariborPicea abiesprivate600	0.0414959	0.000912831
Maribor	Picea abies	private	650	MariborPicea abiesprivate650	0.0504107	0
Maribor	Picea abies	private	700	MariborPicea abiesprivate700	0.0436475	0
Maribor	Picea abies	private	750	MariborPicea abiesprivate750	0.0531877	0
Maribor	Picea abies	private	800	MariborPicea abiesprivate800
Maribor	Picea abies	private	850	MariborPicea abiesprivate850
Maribor	Picea abies	public	100	MariborPicea abiespublic100	0.0189543	0.0103892
Maribor	Picea abies	public	150	MariborPicea abiespublic150	0.0283937	0.00468783
Maribor	Picea abies	public	200	MariborPicea abiespublic200	0.0260231	0.0017632
Maribor	Picea abies	public	250	MariborPicea abiespublic250	0.0258252	0.00217953
Maribor	Picea abies	public	300	MariborPicea abiespublic300	0.0318824	0.000523424
Maribor	Picea abies	public	350	MariborPicea abiespublic350	0.03322	9.78905e-05
Maribor	Picea abies	public	400	MariborPicea abiespublic400	0.02629	0.000253133
Maribor	Picea abies	public	450	MariborPicea abiespublic450	0.0306924	0
Maribor	Picea abies	public	500	MariborPicea abiespublic500	0.0356022	0
Maribor	Picea abies	public	550	MariborPicea abiespublic550	0.0354575	0
Maribor	Picea abies	public	600	MariborPicea abiespublic600	0.0364264	0
Maribor	Picea abies	public	650	MariborPicea abiespublic650	0.0275713	0
Maribor	Picea abies	public	700	MariborPicea abiespublic700	0.0330875	0
Maribor	Picea abies	public	750	MariborPicea abiespublic750
Maribor	Picea abies	public	800	MariborPicea abiespublic800
Maribor	Picea abies	public	850	MariborPicea abiespublic850
Maribor	Picea abies	public	900	MariborPicea abiespublic900
Maribor	Pinus nigra	private	100	MariborPinus nigraprivate100
Maribor	Pinus nigra	private	150	MariborPinus nigraprivate150
Maribor	Pinus nigra	private	200	MariborPinus nigraprivate200
Maribor	Pinus nigra	private	250	MariborPinus nigraprivate250
Maribor	Pinus nigra	private	300	MariborPinus nigraprivate300
Maribor	Pinus nigra	private	350	MariborPinus nigraprivate350
Maribor	Pinus nigra	private	400	MariborPinus nigraprivate400
Maribor	Pinus nigra	private	450	MariborPinus nigraprivate450
Maribor	Pinus nigra	private	500	MariborPinus nigraprivate500
Maribor	Pinus nigra	private	600	MariborPinus nigraprivate600
Maribor	Pinus nigra	private	700	MariborPinus nigraprivate700
Maribor	Pinus nigra	public	100	MariborPinus nigrapublic100
Maribor	Pinus nigra	public	200	MariborPinus nigrapublic200
Maribor	Pinus nigra	public	250	MariborPinus nigrapublic250
Maribor	Pinus nigra	public	300	MariborPinus nigrapublic300
Maribor	Pinus nigra	public	350	MariborPinus nigrapublic350
Maribor	Pinus nigra	public	450	MariborPinus nigrapublic450
Maribor	Pinus sylvestris	private	100	MariborPinus sylvestrisprivate100	0.0660335	0.00970996
Maribor	Pinus sylvestris	private	150	MariborPinus sylvestrisprivate150	0.0368522	0.00493927
Maribor	Pinus sylvestris	private	200	MariborPinus sylvestrisprivate200	0.0238962	0.00432202
Maribor	Pinus sylvestris	private	250	MariborPinus sylvestrisprivate250	0.0204149	0.00339673
Maribor	Pinus sylvestris	private	300	MariborPinus sylvestrisprivate300	0.0193875	0.00197201
Maribor	Pinus sylvestris	private	350	MariborPinus sylvestrisprivate350	0.0178016	0.00252592
Maribor	Pinus sylvestris	private	400	MariborPinus sylvestrisprivate400	0.0159137	0.00206335
Maribor	Pinus sylvestris	private	450	MariborPinus sylvestrisprivate450	0.0218368	0.000947425
Maribor	Pinus sylvestris	private	500	MariborPinus sylvestrisprivate500	0.0194204	0.0027741
Maribor	Pinus sylvestris	private	550	MariborPinus sylvestrisprivate550	0.0132644	0
Maribor	Pinus sylvestris	private	600	MariborPinus sylvestrisprivate600
Maribor	Pinus sylvestris	private	650	MariborPinus sylvestrisprivate650
Maribor	Pinus sylvestris	private	700	MariborPinus sylvestrisprivate700
Maribor	Pinus sylvestris	public	100	MariborPinus sylvestrispublic100	0.0939071	0.00569954
Maribor	Pinus sylvestris	public	150	MariborPinus sylvestrispublic150	0.0609259	0.00687554
Maribor	Pinus sylvestris	public	200	MariborPinus sylvestrispublic200	0.04046	0.00151403
Maribor	Pinus sylvestris	public	250	MariborPinus sylvestrispublic250	0.0365555	0.000843531
Maribor	Pinus sylvestris	public	300	MariborPinus sylvestrispublic300	0.0230116	0.00115988
Maribor	Pinus sylvestris	public	350	MariborPinus sylvestrispublic350	0.0218313	0.000484145
Maribor	Pinus sylvestris	public	400	MariborPinus sylvestrispublic400	0.0158692	0
Maribor	Pinus sylvestris	public	450	MariborPinus sylvestrispublic450	0.0224824	0.00344268
Maribor	Pinus sylvestris	public	500	MariborPinus sylvestrispublic500	0.0616187	0.00604412
Maribor	Pinus sylvestris	public	550	MariborPinus sylvestrispublic550
Maribor	Pinus sylvestris	public	600	MariborPinus sylvestrispublic600
Maribor	Pinus sylvestris	public	800	MariborPinus sylvestrispublic800
Maribor	Quercus ilex	public	350	MariborQuercus ilexpublic350
Maribor	Quercus robur+petraea	private	100	MariborQuercus robur+petraeaprivate100	0.0342849	0.0105249
Maribor	Quercus robur+petraea	private	150	MariborQuercus robur+petraeaprivate150	0.0213682	0.00371198
Maribor	Quercus robur+petraea	private	200	MariborQuercus robur+petraeaprivate200	0.0189242	0.00334367
Maribor	Quercus robur+petraea	private	250	MariborQuercus robur+petraeaprivate250	0.0114665	0.00213846
Maribor	Quercus robur+petraea	private	300	MariborQuercus robur+petraeaprivate300	0.0103125	0.00102588
Maribor	Quercus robur+petraea	private	350	MariborQuercus robur+petraeaprivate350	0.0127813	0.000689081
Maribor	Quercus robur+petraea	private	400	MariborQuercus robur+petraeaprivate400	0.0137713	0.000782783
Maribor	Quercus robur+petraea	private	450	MariborQuercus robur+petraeaprivate450	0.016042	0.000453413
Maribor	Quercus robur+petraea	private	500	MariborQuercus robur+petraeaprivate500	0.0170645	0.000428174
Maribor	Quercus robur+petraea	private	550	MariborQuercus robur+petraeaprivate550	0.0156763	0.00154922
Maribor	Quercus robur+petraea	private	600	MariborQuercus robur+petraeaprivate600	0.0144655	0
Maribor	Quercus robur+petraea	private	650	MariborQuercus robur+petraeaprivate650	0.0210318	0
Maribor	Quercus robur+petraea	private	700	MariborQuercus robur+petraeaprivate700	0.0161205	0
Maribor	Quercus robur+petraea	private	750	MariborQuercus robur+petraeaprivate750	0.0459129	0
Maribor	Quercus robur+petraea	private	800	MariborQuercus robur+petraeaprivate800
Maribor	Quercus robur+petraea	private	850	MariborQuercus robur+petraeaprivate850
Maribor	Quercus robur+petraea	private	900	MariborQuercus robur+petraeaprivate900
Maribor	Quercus robur+petraea	private	950	MariborQuercus robur+petraeaprivate950
Maribor	Quercus robur+petraea	public	100	MariborQuercus robur+petraeapublic100	0.0406719	0.00805261
Maribor	Quercus robur+petraea	public	150	MariborQuercus robur+petraeapublic150	0.0277916	0.00447501
Maribor	Quercus robur+petraea	public	200	MariborQuercus robur+petraeapublic200	0.0155477	0.00309622
Maribor	Quercus robur+petraea	public	250	MariborQuercus robur+petraeapublic250	0.0146371	0.00162473
Maribor	Quercus robur+petraea	public	300	MariborQuercus robur+petraeapublic300	0.0142808	0.00193056
Maribor	Quercus robur+petraea	public	350	MariborQuercus robur+petraeapublic350	0.0117092	0.00186747
Maribor	Quercus robur+petraea	public	400	MariborQuercus robur+petraeapublic400	0.00957665	0.000921241
Maribor	Quercus robur+petraea	public	450	MariborQuercus robur+petraeapublic450	0.00675931	0.00165156
Maribor	Quercus robur+petraea	public	500	MariborQuercus robur+petraeapublic500	0.0124383	0
Maribor	Quercus robur+petraea	public	550	MariborQuercus robur+petraeapublic550	0.0104807	0.0051162
Maribor	Quercus robur+petraea	public	600	MariborQuercus robur+petraeapublic600	0.00866339	0
Maribor	Quercus robur+petraea	public	650	MariborQuercus robur+petraeapublic650
Maribor	Quercus robur+petraea	public	700	MariborQuercus robur+petraeapublic700
Maribor	Quercus robur+petraea	public	750	MariborQuercus robur+petraeapublic750
Maribor	Quercus robur+petraea	public	800	MariborQuercus robur+petraeapublic800
Maribor	Quercus robur+petraea	public	900	MariborQuercus robur+petraeapublic900
Netherlands	Betula spp.	private	50	NetherlandsBetula spp.private50	0.0245001	0.0149525
Netherlands	Betula spp.	private	100	NetherlandsBetula spp.private100	0.01636	0.0131102
Netherlands	Betula spp.	private	150	NetherlandsBetula spp.private150	0.0120574	0.0116481
Netherlands	Betula spp.	private	200	NetherlandsBetula spp.private200	0.0077857	0.0111912
Netherlands	Betula spp.	private	250	NetherlandsBetula spp.private250	0.00788396	0.0065321
Netherlands	Betula spp.	private	300	NetherlandsBetula spp.private300	0.00876938	0.00876938
Netherlands	Betula spp.	private	350	NetherlandsBetula spp.private350	0.0121941	0
Netherlands	Betula spp.	private	400	NetherlandsBetula spp.private400
Netherlands	Betula spp.	private	550	NetherlandsBetula spp.private550
Netherlands	Betula spp.	public	50	NetherlandsBetula spp.public50	0.0174091	0.0149658
Netherlands	Betula spp.	public	100	NetherlandsBetula spp.public100	0.0126064	0.010458
Netherlands	Betula spp.	public	150	NetherlandsBetula spp.public150	0.0106793	0.0130592
Netherlands	Betula spp.	public	200	NetherlandsBetula spp.public200	0.00814081	0.0180438
Netherlands	Betula spp.	public	250	NetherlandsBetula spp.public250	0.00571898	0.0117357
Netherlands	Betula spp.	public	300	NetherlandsBetula spp.public300	0.00392357	0.00798473
Netherlands	Betula spp.	public	350	NetherlandsBetula spp.public350	0	0.0206862
Netherlands	Betula spp.	public	400	NetherlandsBetula spp.public400
Netherlands	Fagus sylvatica	private	50	NetherlandsFagus sylvaticaprivate50	0.00792396	0.00310485
Netherlands	Fagus sylvatica	private	100	NetherlandsFagus sylvaticaprivate100	0.0119933	0.00163911
Netherlands	Fagus sylvatica	private	150	NetherlandsFagus sylvaticaprivate150	0.00442348	0
Netherlands	Fagus sylvatica	private	200	NetherlandsFagus sylvaticaprivate200	0.0237867	0.00166531
Netherlands	Fagus sylvatica	private	250	NetherlandsFagus sylvaticaprivate250	0.0100702	0
Netherlands	Fagus sylvatica	private	300	NetherlandsFagus sylvaticaprivate300	0.0177418	0.00371372
Netherlands	Fagus sylvatica	private	350	NetherlandsFagus sylvaticaprivate350	0.00716099	0
Netherlands	Fagus sylvatica	private	400	NetherlandsFagus sylvaticaprivate400	0.00483411	0
Netherlands	Fagus sylvatica	private	450	NetherlandsFagus sylvaticaprivate450	0.00301498	0
Netherlands	Fagus sylvatica	private	500	NetherlandsFagus sylvaticaprivate500	0.00864797	0
[truncated: 3,544 more rows]

## Sheet: lists
Region	Ownergroup	Groups
Alps	private	Abies alba
Bayern	public	Betula spp.
Castilla	all	Eucalyptus globulus
Catalonia		Fagus sylvatica
Galicia		Other conifers
Jura+Mittelland		Other longlived broadleaves
Maribor		Other shortlived broadleaves
Netherlands		Picea abies
Nordrhein-Westfalen		Picea sitchensis
Smaland		Pinus halepensis
Southwest-Ireland		Pinus nigra
South Finland		Pinus pinaster
North Finland		Pinus sylvestris
		Quercus ilex
		Quercus robur+petraea
